# Supplementary material for: iTRAQ Proteomics Identified the Potential Biomarkers of Coronary Artery Lesion in Kawasaki Disease and In Vitro Studies Demonstrated That S100A4 Treatment Made HCAECs More Susceptible to Neutrophil Infiltration
Source: Int J Mol Sci. 2022 Oct 23;23(21):12770. doi: 10.3390/ijms232112770 (PMC9658444; doi:10.3390/ijms232112770)
Supplement: Supplementary file 1 [file ijms-23-12770-s001.zip]

Archive with 1 entries (1 files):
- ijms-1924829-supplementary.xls
