# Supplementary material for: iTRAQ Proteomics Identified the Potential Biomarkers of Coronary Artery Lesion in Kawasaki Disease and In Vitro Studies Demonstrated That S100A4 Treatment Made HCAECs More Susceptible to Neutrophil Infiltration
Source: Int J Mol Sci. 2022 Oct 23;23(21):12770. doi: 10.3390/ijms232112770 (PMC9658444; doi:10.3390/ijms232112770)
Supplement: Supplementary file 1 [file ijms-23-12770-s001.zip › ijms-1924829-supplementary.xls]

## Sheet: Supplementary Table S1 Proteins
# The detailed information of the detected proteins. These information were the initial output result of MASCOT 2.5 database. Non-CAL 1, Non-CAL 2, CAL1 and CAL2 denoted the protein abundances among the pooled non-CAL sample 1, pooled non-CAL sample 2, pooled CAL sample 1 and pooled CAL sample 2.
Accession	Description	FASTA Title Lines	Exp. q-value	Coverage	# Peptides	# PSMs	# Unique Peptides	# Protein Groups	MW [kDa]	Non-CAL 1	Non-CAL 2	CAL 1	CAL 2	Abundances (Grouped) Standard Error [%]: Non-CAL 1	Abundances (Grouped) Standard Error [%]: Non-CAL 2	Abundances (Grouped) Standard Error [%]: CAL 1	Abundances (Grouped) Standard Error [%]: CAL 2	Abundances (Grouped) Count: Non-CAL 1	Abundances (Grouped) Count: Non-CAL 2	Abundances (Grouped) Count: CAL 1	Abundances (Grouped) Count: CAL 2	Score A Mascot
P04114	Apolipoprotein B-100 OS=Homo sapiens GN=APOB PE=1 SV=2	>sp|P04114|APOB_HUMAN Apolipoprotein B-100 OS=Homo sapiens GN=APOB PE=1 SV=2	0	65.6366	313	1832	313	1	515.3	113.2	98.2	91.1	97.5	4.3	1.79	3.16	2.06	9	9	9	9	43168
P01024	Complement C3 OS=Homo sapiens GN=C3 PE=1 SV=2	>sp|P01024|CO3_HUMAN Complement C3 OS=Homo sapiens GN=C3 PE=1 SV=2	0	88.8755	170	3298	170	1	187	105.4	98.5	99.4	96.7	2.36	2.25	1.73	2.76	9	9	9	9	91637
P0C0L5	Complement C4-B OS=Homo sapiens GN=C4B PE=1 SV=2	>sp|P0C0L5|CO4B_HUMAN Complement C4-B OS=Homo sapiens GN=C4B PE=1 SV=2	0	72.5344	115	999	4	1	192.6	99.4	85.2	113.4	102	12.01	18.25	10.95	6.44	6	6	6	6	24037
P0C0L4	Complement C4-A OS=Homo sapiens GN=C4A PE=1 SV=2	>sp|P0C0L4|CO4A_HUMAN Complement C4-A OS=Homo sapiens GN=C4A PE=1 SV=2	0	72.5344	116	981	5	1	192.7	110.8	81.3	109.9	98.1	3.18	2.56	4.14	1.31	9	9	9	9	23227
P01023	Alpha-2-macroglobulin OS=Homo sapiens GN=A2M PE=1 SV=3	>sp|P01023|A2MG_HUMAN Alpha-2-macroglobulin OS=Homo sapiens GN=A2M PE=1 SV=3	0	71.4383	99	1254	90	1	163.2	106.2	112.8	91.1	89.9	4.44	5.54	4.37	6.24	9	9	9	9	29979
P01009	Alpha-1-antitrypsin OS=Homo sapiens GN=SERPINA1 PE=1 SV=3	>sp|P01009|A1AT_HUMAN Alpha-1-antitrypsin OS=Homo sapiens GN=SERPINA1 PE=1 SV=3	0	77.0335	54	2465	53	1	46.7	83.3	93.4	115.9	107.4	4.96	3.04	2.18	4.17	8	8	8	8	48732
P00450	Ceruloplasmin OS=Homo sapiens GN=CP PE=1 SV=1	>sp|P00450|CERU_HUMAN Ceruloplasmin OS=Homo sapiens GN=CP PE=1 SV=1	0	79.3427	71	761	71	1	122.1	108	113.1	89.2	89.7	4.28	3.02	2.46	4.01	9	9	9	9	17096
P00738	Haptoglobin OS=Homo sapiens GN=HP PE=1 SV=1	>sp|P00738|HPT_HUMAN Haptoglobin OS=Homo sapiens GN=HP PE=1 SV=1	0	78.8177	41	1211	24	1	45.2	103.4	82.7	113.4	100.4	4.92	5	3.04	7.05	9	9	9	9	26707
P01031	Complement C5 OS=Homo sapiens GN=C5 PE=1 SV=4	>sp|P01031|CO5_HUMAN Complement C5 OS=Homo sapiens GN=C5 PE=1 SV=4	0	53.222	83	358	83	1	188.2	103.4	101.9	102.9	91.8	3.56	1.54	3.38	2.59	9	9	9	9	7125
P01011	Alpha-1-antichymotrypsin OS=Homo sapiens GN=SERPINA3 PE=1 SV=2	>sp|P01011|AACT_HUMAN Alpha-1-antichymotrypsin OS=Homo sapiens GN=SERPINA3 PE=1 SV=2	0	75.4137	38	633	38	1	47.6	98	94.8	111.4	95.8	12.61	5.21	4.47	5.74	7	7	7	7	19872
P02768	Serum albumin OS=Homo sapiens GN=ALB PE=1 SV=2	>sp|P02768|ALBU_HUMAN Serum albumin OS=Homo sapiens GN=ALB PE=1 SV=2	0	80.7882	58	433	58	1	69.3	111.4	102.2	82.3	104.1	5.24	3.25	5.09	4.24	9	9	9	9	8521
Q14624	Inter-alpha-trypsin inhibitor heavy chain H4 OS=Homo sapiens GN=ITIH4 PE=1 SV=4	>sp|Q14624|ITIH4_HUMAN Inter-alpha-trypsin inhibitor heavy chain H4 OS=Homo sapiens GN=ITIH4 PE=1 SV=4	0	62.4731	53	376	53	1	103.3	97.4	105	101.7	95.8	6.21	4.01	5	3.27	9	9	9	9	9216
P02774	Vitamin D-binding protein OS=Homo sapiens GN=GC PE=1 SV=1	>sp|P02774|VTDB_HUMAN Vitamin D-binding protein OS=Homo sapiens GN=GC PE=1 SV=1	0	79.5359	44	621	44	1	52.9	97.5	103.4	103.3	95.8	4.88	2.48	1.8	3.44	9	9	9	9	16327
P08603	Complement factor H OS=Homo sapiens GN=CFH PE=1 SV=4	>sp|P08603|CFAH_HUMAN Complement factor H OS=Homo sapiens GN=CFH PE=1 SV=4	0	54.7522	60	296	52	1	139	102.4	90.3	106.9	100.4	13.77	3.83	6.53	8.76	9	9	9	9	6448
P00751	Complement factor B OS=Homo sapiens GN=CFB PE=1 SV=2	>sp|P00751|CFAB_HUMAN Complement factor B OS=Homo sapiens GN=CFB PE=1 SV=2	0	64.267	47	479	47	1	85.5	100.6	108	93.6	97.8	4.96	1.43	2.79	3.99	8	8	8	8	10530
P01008	Antithrombin-III OS=Homo sapiens GN=SERPINC1 PE=1 SV=1	>sp|P01008|ANT3_HUMAN Antithrombin-III OS=Homo sapiens GN=SERPINC1 PE=1 SV=1	0	75.8621	48	291	48	1	52.6	91.4	107	99.4	102.2	7.49	5.49	5.4	3.35	9	9	9	9	6525
P00747	Plasminogen OS=Homo sapiens GN=PLG PE=1 SV=2	>sp|P00747|PLMN_HUMAN Plasminogen OS=Homo sapiens GN=PLG PE=1 SV=2	0	73.0864	57	305	57	1	90.5	92.1	101.9	106.5	99.5	4.75	3.2	3.33	2.75	9	9	9	9	6349
P02790	Hemopexin OS=Homo sapiens GN=HPX PE=1 SV=2	>sp|P02790|HEMO_HUMAN Hemopexin OS=Homo sapiens GN=HPX PE=1 SV=2	0	73.1602	34	595	34	1	51.6	102.6	102.3	98.1	97	4.5	2.23	2.33	3.49	7	7	7	7	14359
P00734	Prothrombin OS=Homo sapiens GN=F2 PE=1 SV=2	>sp|P00734|THRB_HUMAN Prothrombin OS=Homo sapiens GN=F2 PE=1 SV=2	0	60.1286	35	254	35	1	70	99.4	96.2	103.9	100.4	5.62	2.99	5.42	3.06	8	8	8	8	6991
P01042	Kininogen-1 OS=Homo sapiens GN=KNG1 PE=1 SV=2	>sp|P01042|KNG1_HUMAN Kininogen-1 OS=Homo sapiens GN=KNG1 PE=1 SV=2	0	51.087	38	338	38	1	71.9	103.7	105.3	96.2	94.7	5.52	2.4	5.49	3.56	9	9	9	9	8195
P19823	Inter-alpha-trypsin inhibitor heavy chain H2 OS=Homo sapiens GN=ITIH2 PE=1 SV=2	>sp|P19823|ITIH2_HUMAN Inter-alpha-trypsin inhibitor heavy chain H2 OS=Homo sapiens GN=ITIH2 PE=1 SV=2	0	48.0973	41	285	41	1	106.4	108	105.1	95.4	91.5	10.8	5.02	7.97	16.09	9	9	9	9	5444
P10643	Complement component C7 OS=Homo sapiens GN=C7 PE=1 SV=2	>sp|P10643|CO7_HUMAN Complement component C7 OS=Homo sapiens GN=C7 PE=1 SV=2	0	64.1756	43	168	42	1	93.5	81.5	107.4	111.7	99.4	7.82	7.02	2.85	4.63	9	9	9	9	4920
P19827	Inter-alpha-trypsin inhibitor heavy chain H1 OS=Homo sapiens GN=ITIH1 PE=1 SV=3	>sp|P19827|ITIH1_HUMAN Inter-alpha-trypsin inhibitor heavy chain H1 OS=Homo sapiens GN=ITIH1 PE=1 SV=3	0	47.4204	34	213	34	1	101.3	108.2	109.3	93.4	89.1	3.08	2.85	4.04	2.36	7	7	7	7	5913
P04275	von Willebrand factor OS=Homo sapiens GN=VWF PE=1 SV=4	>sp|P04275|VWF_HUMAN von Willebrand factor OS=Homo sapiens GN=VWF PE=1 SV=4	0	30.2524	72	121	72	1	309.1	99.5	103.7	95.7	101.1	7.05	3.44	5.39	5.29	9	9	9	9	2537
P68871	Hemoglobin subunit beta OS=Homo sapiens GN=HBB PE=1 SV=2	>sp|P68871|HBB_HUMAN Hemoglobin subunit beta OS=Homo sapiens GN=HBB PE=1 SV=2	0	99.3197	20	284	12	1	16	68.3	57.2	119.6	154.8	8.15	10.11	4.14	4.58	7	7	7	7	8157
P05155	Plasma protease C1 inhibitor OS=Homo sapiens GN=SERPING1 PE=1 SV=2	>sp|P05155|IC1_HUMAN Plasma protease C1 inhibitor OS=Homo sapiens GN=SERPING1 PE=1 SV=2	0	60.6	29	258	29	1	55.1	92.7	109	97.1	101.2	11.1	6.65	5.71	3.21	8	8	8	8	5738
P02647	Apolipoprotein A-I OS=Homo sapiens GN=APOA1 PE=1 SV=1	>sp|P02647|APOA1_HUMAN Apolipoprotein A-I OS=Homo sapiens GN=APOA1 PE=1 SV=1	0	83.8951	32	320	32	1	30.8	115.2	104.9	81	99	5.59	5.28	6.32	7.23	9	9	9	9	8347
P02787	Serotransferrin OS=Homo sapiens GN=TF PE=1 SV=3	>sp|P02787|TRFE_HUMAN Serotransferrin OS=Homo sapiens GN=TF PE=1 SV=3	0	63.0372	48	132	48	1	77	117.5	105.3	89	88.3	12.36	10.46	14.34	17.12	9	9	9	9	2699
P06727	Apolipoprotein A-IV OS=Homo sapiens GN=APOA4 PE=1 SV=3	>sp|P06727|APOA4_HUMAN Apolipoprotein A-IV OS=Homo sapiens GN=APOA4 PE=1 SV=3	0	77.5253	32	191	32	1	45.4	104.9	114.3	75.2	105.7	11.29	3	8.3	8.19	9	9	9	9	3723
P13671	Complement component C6 OS=Homo sapiens GN=C6 PE=1 SV=3	>sp|P13671|CO6_HUMAN Complement component C6 OS=Homo sapiens GN=C6 PE=1 SV=3	0	52.7837	45	145	45	1	104.7	96.7	100.2	105.4	97.8	6.94	5.9	5.17	6.25	9	9	9	9	3277
P04003	C4b-binding protein alpha chain OS=Homo sapiens GN=C4BPA PE=1 SV=2	>sp|P04003|C4BPA_HUMAN C4b-binding protein alpha chain OS=Homo sapiens GN=C4BPA PE=1 SV=2	0	63.4841	34	242	34	1	67	103.2	92.3	101.3	103.2	10.37	10.33	10.16	14.52	8	8	8	8	4888
P04264	Keratin, type II cytoskeletal 1 OS=Homo sapiens GN=KRT1 PE=1 SV=6	>sp|P04264|K2C1_HUMAN Keratin, type II cytoskeletal 1 OS=Homo sapiens GN=KRT1 PE=1 SV=6	0	59.472	46	143	41	1	66	94	68	109.8	128.2	19.21	21.16	8.27	12.5	9	9	9	9	4219
P00739	Haptoglobin-related protein OS=Homo sapiens GN=HPR PE=2 SV=2	>sp|P00739|HPTR_HUMAN Haptoglobin-related protein OS=Homo sapiens GN=HPR PE=2 SV=2	0	58.3333	23	597	6	1	39	85.7	113.9	105.4	95	28.4	12.27	4.34	14.7	4	4	4	4	12464
P02748	Complement component C9 OS=Homo sapiens GN=C9 PE=1 SV=2	>sp|P02748|CO9_HUMAN Complement component C9 OS=Homo sapiens GN=C9 PE=1 SV=2	0	44.186	28	176	28	1	63.1	98.6	95.7	98.3	107.3	11.1	9.4	5.4	15.91	9	9	9	9	3967
P02763	Alpha-1-acid glycoprotein 1 OS=Homo sapiens GN=ORM1 PE=1 SV=1	>sp|P02763|A1AG1_HUMAN Alpha-1-acid glycoprotein 1 OS=Homo sapiens GN=ORM1 PE=1 SV=1	0	58.209	16	612	10	1	23.5	93.6	97.7	101.4	107.3	6.65	4.84	4.05	3.87	8	8	8	8	13437
P60709	Actin, cytoplasmic 1 OS=Homo sapiens GN=ACTB PE=1 SV=1	>sp|P60709|ACTB_HUMAN Actin, cytoplasmic 1 OS=Homo sapiens GN=ACTB PE=1 SV=1	0	73.3333	22	94	19	1	41.7	99.7	92.5	95.7	112.1	11.37	13.57	11.95	15.53	9	9	9	9	2365
P63261	Actin, cytoplasmic 2 OS=Homo sapiens GN=ACTG1 PE=1 SV=1	>sp|P63261|ACTG_HUMAN Actin, cytoplasmic 2 OS=Homo sapiens GN=ACTG1 PE=1 SV=1	0	73.3333	22	94	19	1	41.8													2365
P06681	Complement C2 OS=Homo sapiens GN=C2 PE=1 SV=2	>sp|P06681|CO2_HUMAN Complement C2 OS=Homo sapiens GN=C2 PE=1 SV=2	0	35.2394	27	107	27	1	83.2	97.9	103.4	99.3	99.4	5.97	4.27	4.65	3.73	8	8	8	8	2782
P00736	Complement C1r subcomponent OS=Homo sapiens GN=C1R PE=1 SV=2	>sp|P00736|C1R_HUMAN Complement C1r subcomponent OS=Homo sapiens GN=C1R PE=1 SV=2	0	48.6525	28	121	26	1	80.1	105.4	103.4	89.5	101.7	7.21	3.84	6.13	7.08	8	8	8	8	3050
P19652	Alpha-1-acid glycoprotein 2 OS=Homo sapiens GN=ORM2 PE=1 SV=2	>sp|P19652|A1AG2_HUMAN Alpha-1-acid glycoprotein 2 OS=Homo sapiens GN=ORM2 PE=1 SV=2	0	60.199	17	348	11	1	23.6	89.1	101.7	106.1	103.1	15.02	25.09	5.99	12.06	9	9	9	9	5945
P04217	Alpha-1B-glycoprotein OS=Homo sapiens GN=A1BG PE=1 SV=4	>sp|P04217|A1BG_HUMAN Alpha-1B-glycoprotein OS=Homo sapiens GN=A1BG PE=1 SV=4	0	59.1919	17	235	17	1	54.2	114.1	108.1	89.3	88.5	11.7	4.5	4.38	7.66	7	7	7	7	5017
P08697	Alpha-2-antiplasmin OS=Homo sapiens GN=SERPINF2 PE=1 SV=3	>sp|P08697|A2AP_HUMAN Alpha-2-antiplasmin OS=Homo sapiens GN=SERPINF2 PE=1 SV=3	0	55.8045	22	105	22	1	54.5	90	104.4	101.1	104.4	10.97	8.69	3.49	8.47	9	9	9	9	2299
Q06033	Inter-alpha-trypsin inhibitor heavy chain H3 OS=Homo sapiens GN=ITIH3 PE=1 SV=2	>sp|Q06033|ITIH3_HUMAN Inter-alpha-trypsin inhibitor heavy chain H3 OS=Homo sapiens GN=ITIH3 PE=1 SV=2	0	36.4045	29	132	29	1	99.8	105.5	103.8	96.2	94.5	9.49	2.44	7.36	5.86	7	7	7	7	2395
P07996	Thrombospondin-1 OS=Homo sapiens GN=THBS1 PE=1 SV=2	>sp|P07996|TSP1_HUMAN Thrombospondin-1 OS=Homo sapiens GN=THBS1 PE=1 SV=2	0	41.2821	38	82	38	1	129.3	94.4	112.5	98.6	94.5	9.63	5.97	5.88	6.66	9	9	9	9	1788
P02649	Apolipoprotein E OS=Homo sapiens GN=APOE PE=1 SV=1	>sp|P02649|APOE_HUMAN Apolipoprotein E OS=Homo sapiens GN=APOE PE=1 SV=1	0	74.1325	25	118	25	1	36.1	96	97.9	92.2	113.9	10.54	6.65	6.4	6.61	9	9	9	9	2726
P07358	Complement component C8 beta chain OS=Homo sapiens GN=C8B PE=1 SV=3	>sp|P07358|CO8B_HUMAN Complement component C8 beta chain OS=Homo sapiens GN=C8B PE=1 SV=3	0	54.3147	27	94	27	1	67	103.7	100.4	97.6	98.3	9.67	3.46	5.29	5.04	8	8	8	8	2085
P02765	Alpha-2-HS-glycoprotein OS=Homo sapiens GN=AHSG PE=1 SV=1	>sp|P02765|FETUA_HUMAN Alpha-2-HS-glycoprotein OS=Homo sapiens GN=AHSG PE=1 SV=1	0	52.861	14	165	14	1	39.3	109.6	96.5	97.1	96.7	7.36	3.07	8.45	5.21	8	8	8	8	4258
P43652	Afamin OS=Homo sapiens GN=AFM PE=1 SV=1	>sp|P43652|AFAM_HUMAN Afamin OS=Homo sapiens GN=AFM PE=1 SV=1	0	53.2554	32	119	32	1	69	102.6	116.8	94.8	85.8	11.17	4.99	5.06	8.31	9	9	9	9	2524
P12259	Coagulation factor V OS=Homo sapiens GN=F5 PE=1 SV=4	>sp|P12259|FA5_HUMAN Coagulation factor V OS=Homo sapiens GN=F5 PE=1 SV=4	0	23.8759	49	72	49	1	251.5	100.3	101.2	104.1	94.4	13.6	4.89	6.57	8.53	9	9	9	9	1322
P03952	Plasma kallikrein OS=Homo sapiens GN=KLKB1 PE=1 SV=1	>sp|P03952|KLKB1_HUMAN Plasma kallikrein OS=Homo sapiens GN=KLKB1 PE=1 SV=1	0	53.9185	33	104	33	1	71.3	96.2	120.2	94.2	89.3	11.88	18.23	8.59	10.53	9	9	9	9	2202
P05156	Complement factor I OS=Homo sapiens GN=CFI PE=1 SV=2	>sp|P05156|CFAI_HUMAN Complement factor I OS=Homo sapiens GN=CFI PE=1 SV=2	0	40.8233	23	119	23	1	65.7	98.9	103.4	100.7	97.1	10.2	5.54	5.18	3.02	8	8	8	8	3037
P02042	Hemoglobin subunit delta OS=Homo sapiens GN=HBD PE=1 SV=2	>sp|P02042|HBD_HUMAN Hemoglobin subunit delta OS=Homo sapiens GN=HBD PE=1 SV=2	0	99.3197	17	160	9	1	16	75.6	61.7	112.4	150.3	23.86	29.1	5.72	21.08	6	6	6	6	4721
P06396	Gelsolin OS=Homo sapiens GN=GSN PE=1 SV=1	>sp|P06396|GELS_HUMAN Gelsolin OS=Homo sapiens GN=GSN PE=1 SV=1	0	42.0716	29	90	29	1	85.6	91.5	115.4	87.6	105.5	11.16	6.07	5.12	3.8	9	9	9	9	1923
P69905	Hemoglobin subunit alpha OS=Homo sapiens GN=HBA1 PE=1 SV=2	>sp|P69905|HBA_HUMAN Hemoglobin subunit alpha OS=Homo sapiens GN=HBA1 PE=1 SV=2	0	99.2958	17	217	16	1	15.2	72.9	61.5	118.1	147.6	18.65	16.6	9.08	10.49	8	8	8	8	4418
P04196	Histidine-rich glycoprotein OS=Homo sapiens GN=HRG PE=1 SV=1	>sp|P04196|HRG_HUMAN Histidine-rich glycoprotein OS=Homo sapiens GN=HRG PE=1 SV=1	0	51.0476	22	121	22	1	59.5	100.3	99.7	89.8	110.2	16.1	18.1	6.43	22.13	9	9	9	9	2566
P01019	Angiotensinogen OS=Homo sapiens GN=AGT PE=1 SV=1	>sp|P01019|ANGT_HUMAN Angiotensinogen OS=Homo sapiens GN=AGT PE=1 SV=1	0	39.7938	17	86	17	1	53.1	99.6	95.3	106.5	98.5	15.47	4.49	8.83	9.02	9	9	9	9	2479
P13645	Keratin, type I cytoskeletal 10 OS=Homo sapiens GN=KRT10 PE=1 SV=6	>sp|P13645|K1C10_HUMAN Keratin, type I cytoskeletal 10 OS=Homo sapiens GN=KRT10 PE=1 SV=6	0	48.2877	27	100	23	1	58.8	88.7	57.4	157.6	96.2	14.77	18.33	16.25	22.66	7	7	7	7	3323
P08185	Corticosteroid-binding globulin OS=Homo sapiens GN=SERPINA6 PE=1 SV=1	>sp|P08185|CBG_HUMAN Corticosteroid-binding globulin OS=Homo sapiens GN=SERPINA6 PE=1 SV=1	0	57.037	16	107	16	1	45.1	104.9	109.8	95.5	89.9	13.4	3.84	6.66	9.03	7	7	7	7	3347
P20742	Pregnancy zone protein OS=Homo sapiens GN=PZP PE=1 SV=4	>sp|P20742|PZP_HUMAN Pregnancy zone protein OS=Homo sapiens GN=PZP PE=1 SV=4	0	24.4939	30	167	21	1	163.8	134.8	91	79.3	94.9	6.47	7.74	9.53	6.38	5	5	5	5	5171
P05546	Heparin cofactor 2 OS=Homo sapiens GN=SERPIND1 PE=1 SV=3	>sp|P05546|HEP2_HUMAN Heparin cofactor 2 OS=Homo sapiens GN=SERPIND1 PE=1 SV=3	0	57.7154	25	100	25	1	57	100.1	101.6	100.8	97.5	5.79	4.28	6.09	5.76	8	8	8	8	1992
Q08380	Galectin-3-binding protein OS=Homo sapiens GN=LGALS3BP PE=1 SV=1	>sp|Q08380|LG3BP_HUMAN Galectin-3-binding protein OS=Homo sapiens GN=LGALS3BP PE=1 SV=1	0	41.1966	22	85	22	1	65.3	97.8	97.1	91.8	113.2	12.11	2.26	6.94	6.52	8	8	8	8	2029
P07225	Vitamin K-dependent protein S OS=Homo sapiens GN=PROS1 PE=1 SV=1	>sp|P07225|PROS_HUMAN Vitamin K-dependent protein S OS=Homo sapiens GN=PROS1 PE=1 SV=1	0	37.8698	20	76	20	1	75.1	102.9	96.3	100.4	100.5	6.39	5.66	5.79	6.35	7	7	7	7	1850
P02766	Transthyretin OS=Homo sapiens GN=TTR PE=1 SV=1	>sp|P02766|TTHY_HUMAN Transthyretin OS=Homo sapiens GN=TTR PE=1 SV=1	0	65.3061	11	95	11	1	15.9	99.3	106.6	105.2	89	17.79	6.04	10.84	10.38	6	6	6	6	2599
P07357	Complement component C8 alpha chain OS=Homo sapiens GN=C8A PE=1 SV=2	>sp|P07357|CO8A_HUMAN Complement component C8 alpha chain OS=Homo sapiens GN=C8A PE=1 SV=2	0	41.7808	20	79	20	1	65.1	100.7	100.5	100.4	98.4	9.31	8.07	5.87	6.28	8	8	8	8	2342
P02749	Beta-2-glycoprotein 1 OS=Homo sapiens GN=APOH PE=1 SV=3	>sp|P02749|APOH_HUMAN Beta-2-glycoprotein 1 OS=Homo sapiens GN=APOH PE=1 SV=3	0	55.3623	15	132	15	1	38.3	91.9	107.4	99.8	100.8	12.21	6.27	5.14	5.87	8	8	8	8	2176
P04004	Vitronectin OS=Homo sapiens GN=VTN PE=1 SV=1	>sp|P04004|VTNC_HUMAN Vitronectin OS=Homo sapiens GN=VTN PE=1 SV=1	0	47.4895	19	134	19	1	54.3	105.9	100.9	97.6	95.6	9.48	5.55	7.12	5.1	8	8	8	8	3062
P02760	Protein AMBP OS=Homo sapiens GN=AMBP PE=1 SV=1	>sp|P02760|AMBP_HUMAN Protein AMBP OS=Homo sapiens GN=AMBP PE=1 SV=1	0	53.125	16	116	16	1	39	96.6	99.4	103.8	100.2	11.73	7.44	8.7	7.78	9	9	9	9	3496
P35527	Keratin, type I cytoskeletal 9 OS=Homo sapiens GN=KRT9 PE=1 SV=3	>sp|P35527|K1C9_HUMAN Keratin, type I cytoskeletal 9 OS=Homo sapiens GN=KRT9 PE=1 SV=3	0	54.7352	29	101	28	1	62	81.5	71.6	94.8	152.1	8.73	19.33	16.02	18.14	5	5	5	5	2892
P25311	Zinc-alpha-2-glycoprotein OS=Homo sapiens GN=AZGP1 PE=1 SV=2	>sp|P25311|ZA2G_HUMAN Zinc-alpha-2-glycoprotein OS=Homo sapiens GN=AZGP1 PE=1 SV=2	0	62.0805	23	114	23	1	34.2	86.2	113.6	95.2	105	16.7	5.11	7.48	9.85	9	9	9	9	2363
P02751	Fibronectin OS=Homo sapiens GN=FN1 PE=1 SV=4	>sp|P02751|FINC_HUMAN Fibronectin OS=Homo sapiens GN=FN1 PE=1 SV=4	0	22.6739	40	56	40	1	262.5	81.2	110.2	102.1	106.4	16.18	6.11	4.34	7.67	8	8	8	8	1263
O75882	Attractin OS=Homo sapiens GN=ATRN PE=1 SV=2	>sp|O75882|ATRN_HUMAN Attractin OS=Homo sapiens GN=ATRN PE=1 SV=2	0	28.9013	34	72	34	1	158.4	101.6	111.6	95.9	91	9.82	7.05	4.73	3.61	9	9	9	9	1624
P10909	Clusterin OS=Homo sapiens GN=CLU PE=1 SV=1	>sp|P10909|CLUS_HUMAN Clusterin OS=Homo sapiens GN=CLU PE=1 SV=1	0	36.0802	18	100	18	1	52.5	101.6	96.7	93.9	107.9	11.11	8.37	6.63	3.26	9	9	9	9	2242
P09871	Complement C1s subcomponent OS=Homo sapiens GN=C1S PE=1 SV=1	>sp|P09871|C1S_HUMAN Complement C1s subcomponent OS=Homo sapiens GN=C1S PE=1 SV=1	0	35.0291	22	92	21	1	76.6	100.3	106.6	95.5	97.7	9.24	5.05	6.89	6.21	9	9	9	9	2195
P01871	Ig mu chain C region OS=Homo sapiens GN=IGHM PE=1 SV=3	>sp|P01871|IGHM_HUMAN Ig mu chain C region OS=Homo sapiens GN=IGHM PE=1 SV=3	0	48.0088	18	96	6	1	49.3	75.7	166.8	80.5	77	6.98	13.65	10.31	13.45	8	8	8	8	2177
Q96PD5	N-acetylmuramoyl-L-alanine amidase OS=Homo sapiens GN=PGLYRP2 PE=1 SV=1	>sp|Q96PD5|PGRP2_HUMAN N-acetylmuramoyl-L-alanine amidase OS=Homo sapiens GN=PGLYRP2 PE=1 SV=1	0	43.2292	13	47	13	1	62.2	99.1	103.1	101.3	96.5	6.85	19.88	2.8	13.82	6	6	6	6	1465
P35908	Keratin, type II cytoskeletal 2 epidermal OS=Homo sapiens GN=KRT2 PE=1 SV=2	>sp|P35908|K22E_HUMAN Keratin, type II cytoskeletal 2 epidermal OS=Homo sapiens GN=KRT2 PE=1 SV=2	0	47.1049	32	92	24	1	65.4	98.6	62.5	160.8	78.1	9.25	24.44	10.61	12.97	6	6	6	6	2319
P05543	Thyroxine-binding globulin OS=Homo sapiens GN=SERPINA7 PE=1 SV=2	>sp|P05543|THBG_HUMAN Thyroxine-binding globulin OS=Homo sapiens GN=SERPINA7 PE=1 SV=2	0	56.8675	21	66	21	1	46.3	104.2	117.8	89.4	88.7	4.89	3.41	4.85	5.15	7	7	7	7	1511
P36955	Pigment epithelium-derived factor OS=Homo sapiens GN=SERPINF1 PE=1 SV=4	>sp|P36955|PEDF_HUMAN Pigment epithelium-derived factor OS=Homo sapiens GN=SERPINF1 PE=1 SV=4	0	52.8708	19	59	19	1	46.3	87.3	105.6	100.9	106.1	8.37	4.64	4.52	5.97	7	7	7	7	1975
P22792	Carboxypeptidase N subunit 2 OS=Homo sapiens GN=CPN2 PE=1 SV=3	>sp|P22792|CPN2_HUMAN Carboxypeptidase N subunit 2 OS=Homo sapiens GN=CPN2 PE=1 SV=3	0	38.7156	16	75	16	1	60.5	108.4	108.2	93.1	90.3	6.57	4.95	5.9	10.65	7	7	7	7	1993
P02750	Leucine-rich alpha-2-glycoprotein OS=Homo sapiens GN=LRG1 PE=1 SV=2	>sp|P02750|A2GL_HUMAN Leucine-rich alpha-2-glycoprotein OS=Homo sapiens GN=LRG1 PE=1 SV=2	0	43.5159	13	94	13	1	38.2	106.1	99.3	93.4	101.1	7.96	9.63	5.3	6.47	8	8	8	8	2472
P07360	Complement component C8 gamma chain OS=Homo sapiens GN=C8G PE=1 SV=3	>sp|P07360|CO8G_HUMAN Complement component C8 gamma chain OS=Homo sapiens GN=C8G PE=1 SV=3	0	70.7921	12	56	12	1	22.3	103.2	94.6	97.9	104.2	8.88	6.57	4.19	8.58	6	6	6	6	1682
P05164	Myeloperoxidase OS=Homo sapiens GN=MPO PE=1 SV=1	>sp|P05164|PERM_HUMAN Myeloperoxidase OS=Homo sapiens GN=MPO PE=1 SV=1	0	37.047	25	52	22	1	83.8	104.1	107	85.4	103.4	7.47	6.27	5.72	8.03	7	7	7	7	975
P13796	Plastin-2 OS=Homo sapiens GN=LCP1 PE=1 SV=6	>sp|P13796|PLSL_HUMAN Plastin-2 OS=Homo sapiens GN=LCP1 PE=1 SV=6	0	54.7049	29	46	29	1	70.2	89.7	97.3	88.9	124.1	10.67	3.61	5.96	6.64	9	9	9	9	922
P68032	Actin, alpha cardiac muscle 1 OS=Homo sapiens GN=ACTC1 PE=1 SV=1	>sp|P68032|ACTC_HUMAN Actin, alpha cardiac muscle 1 OS=Homo sapiens GN=ACTC1 PE=1 SV=1	0	33.687	13	54	11	1	42													1237
P0DJI8	Serum amyloid A-1 protein OS=Homo sapiens GN=SAA1 PE=1 SV=1	>sp|P0DJI8|SAA1_HUMAN Serum amyloid A-1 protein OS=Homo sapiens GN=SAA1 PE=1 SV=1	0	72.1311	10	97	5	1	13.5	110.9	99.3	90.6	99.2	6.07	5.73	3.86	6.8	9	9	9	9	2840
P51884	Lumican OS=Homo sapiens GN=LUM PE=1 SV=2	>sp|P51884|LUM_HUMAN Lumican OS=Homo sapiens GN=LUM PE=1 SV=2	0	40.8284	13	63	13	1	38.4	105.2	123.1	82.4	89.4	9.32	5.28	4.93	9.2	8	8	8	8	1550
P04220	Ig mu heavy chain disease protein OS=Homo sapiens PE=1 SV=1	>sp|P04220|MUCB_HUMAN Ig mu heavy chain disease protein OS=Homo sapiens PE=1 SV=1	0	45.7801	13	65	1	1	43	79.6	163.2	81.9	75.3					1	1	1	1	1456
P02743	Serum amyloid P-component OS=Homo sapiens GN=APCS PE=1 SV=2	>sp|P02743|SAMP_HUMAN Serum amyloid P-component OS=Homo sapiens GN=APCS PE=1 SV=2	0	52.4664	13	67	13	1	25.4	110.7	100.7	97.9	90.7	12.24	4.77	10.06	9.7	6	6	6	6	1680
Q16610	Extracellular matrix protein 1 OS=Homo sapiens GN=ECM1 PE=1 SV=2	>sp|Q16610|ECM1_HUMAN Extracellular matrix protein 1 OS=Homo sapiens GN=ECM1 PE=1 SV=2	0	47.2222	19	35	19	1	60.6	103.5	112.6	91.7	92.2	7.04	4.25	5.23	5.4	6	6	6	6	763
P62736	Actin, aortic smooth muscle OS=Homo sapiens GN=ACTA2 PE=1 SV=1	>sp|P62736|ACTA_HUMAN Actin, aortic smooth muscle OS=Homo sapiens GN=ACTA2 PE=1 SV=1	0	30.7692	12	47	11	1	42													1202
P35858	Insulin-like growth factor-binding protein complex acid labile subunit OS=Homo sapiens GN=IGFALS PE=1 SV=1	>sp|P35858|ALS_HUMAN Insulin-like growth factor-binding protein complex acid labile subunit OS=Homo sapiens GN=IGFALS PE=1 SV=1	0	34.7107	17	40	17	1	66	96.3	118.4	93.8	91.5	10.7	5.68	3.95	5.45	5	5	5	5	912
P01857	Ig gamma-1 chain C region OS=Homo sapiens GN=IGHG1 PE=1 SV=1	>sp|P01857|IGHG1_HUMAN Ig gamma-1 chain C region OS=Homo sapiens GN=IGHG1 PE=1 SV=1	0	50.303	12	45	6	1	36.1	89.5	111.9	97.3	101.3	3.47	2.99	4.85	7.53	6	6	6	6	1306
P26927	Hepatocyte growth factor-like protein OS=Homo sapiens GN=MST1 PE=1 SV=2	>sp|P26927|HGFL_HUMAN Hepatocyte growth factor-like protein OS=Homo sapiens GN=MST1 PE=1 SV=2	0	42.1941	22	39	22	1	80.3	91.6	109.9	103.3	95.2	8.69	5.53	4.63	3.4	6	6	6	6	706
Q14520	Hyaluronan-binding protein 2 OS=Homo sapiens GN=HABP2 PE=1 SV=1	>sp|Q14520|HABP2_HUMAN Hyaluronan-binding protein 2 OS=Homo sapiens GN=HABP2 PE=1 SV=1	0	30.7143	15	48	15	1	62.6	91.6	95.4	103.8	109.2	15.96	8.43	9.18	7.38	7	7	7	7	951
P29622	Kallistatin OS=Homo sapiens GN=SERPINA4 PE=1 SV=3	>sp|P29622|KAIN_HUMAN Kallistatin OS=Homo sapiens GN=SERPINA4 PE=1 SV=3	0	38.1733	16	38	16	1	48.5	90.8	114.4	106.3	88.6	11.99	1.5	5.15	8	5	5	5	5	737
P27169	Serum paraoxonase/arylesterase 1 OS=Homo sapiens GN=PON1 PE=1 SV=3	>sp|P27169|PON1_HUMAN Serum paraoxonase/arylesterase 1 OS=Homo sapiens GN=PON1 PE=1 SV=3	0	44.507	11	37	9	1	39.7	97.2	97.5	92.7	112.7	14.02	10.24	6.47	8.88	9	9	9	9	977
O75636	Ficolin-3 OS=Homo sapiens GN=FCN3 PE=1 SV=2	>sp|O75636|FCN3_HUMAN Ficolin-3 OS=Homo sapiens GN=FCN3 PE=1 SV=2	0	38.4615	11	38	11	1	32.9	87.5	94.1	103.9	114.5	14.07	6.54	5.21	6.36	7	7	7	7	1022
P15169	Carboxypeptidase N catalytic chain OS=Homo sapiens GN=CPN1 PE=1 SV=1	>sp|P15169|CBPN_HUMAN Carboxypeptidase N catalytic chain OS=Homo sapiens GN=CPN1 PE=1 SV=1	0	36.4629	13	49	13	1	52.3	100.3	110.2	94.6	94.9	15.55	9.71	5.27	9.65	9	9	9	9	763
P02652	Apolipoprotein A-II OS=Homo sapiens GN=APOA2 PE=1 SV=1	>sp|P02652|APOA2_HUMAN Apolipoprotein A-II OS=Homo sapiens GN=APOA2 PE=1 SV=1	0	64	8	61	8	1	11.2	96.2	115.1	93.8	94.9	16.72	3.56	16.73	7.12	8	8	8	8	1003
P18428	Lipopolysaccharide-binding protein OS=Homo sapiens GN=LBP PE=1 SV=3	>sp|P18428|LBP_HUMAN Lipopolysaccharide-binding protein OS=Homo sapiens GN=LBP PE=1 SV=3	0	29.3139	12	31	12	1	53.4	99.8	99.2	94.8	106.2	20.67	6.42	12.63	4.42	4	4	4	4	780
P48740	Mannan-binding lectin serine protease 1 OS=Homo sapiens GN=MASP1 PE=1 SV=3	>sp|P48740|MASP1_HUMAN Mannan-binding lectin serine protease 1 OS=Homo sapiens GN=MASP1 PE=1 SV=3	0	31.0443	18	39	17	1	79.2	98.7	97.6	109.5	94.3	6.42	7.11	6.85	4.85	7	7	7	7	792
P00742	Coagulation factor X OS=Homo sapiens GN=F10 PE=1 SV=2	>sp|P00742|FA10_HUMAN Coagulation factor X OS=Homo sapiens GN=F10 PE=1 SV=2	0	31.1475	17	41	17	1	54.7	98.2	98.1	103.7	100	17.11	4.22	7.82	7.63	7	7	7	7	803
O14791	Apolipoprotein L1 OS=Homo sapiens GN=APOL1 PE=1 SV=5	>sp|O14791|APOL1_HUMAN Apolipoprotein L1 OS=Homo sapiens GN=APOL1 PE=1 SV=5	0	36.1809	17	36	17	1	43.9	92.9	99.7	100.4	106.9	14.82	7.36	9.58	10.74	9	9	9	9	660
P04278	Sex hormone-binding globulin OS=Homo sapiens GN=SHBG PE=1 SV=2	>sp|P04278|SHBG_HUMAN Sex hormone-binding globulin OS=Homo sapiens GN=SHBG PE=1 SV=2	0	40.5473	11	25	11	1	43.8	93.4	103.8	113	89.8	14.97	4.45	8.93	9.72	6	6	6	6	801
P04040	Catalase OS=Homo sapiens GN=CAT PE=1 SV=3	>sp|P04040|CATA_HUMAN Catalase OS=Homo sapiens GN=CAT PE=1 SV=3	0	40.797	19	27	19	1	59.7	85	70.7	94.9	149.5	6.89	10.28	4.91	8.71	7	7	7	7	555
P02741	C-reactive protein OS=Homo sapiens GN=CRP PE=1 SV=1	>sp|P02741|CRP_HUMAN C-reactive protein OS=Homo sapiens GN=CRP PE=1 SV=1	0	36.1607	10	69	10	1	25	128	77.6	92.5	101.8	15.44	4.25	7.93	10.1	5	5	5	5	1201
Q03591	Complement factor H-related protein 1 OS=Homo sapiens GN=CFHR1 PE=1 SV=2	>sp|Q03591|FHR1_HUMAN Complement factor H-related protein 1 OS=Homo sapiens GN=CFHR1 PE=1 SV=2	0	38.7879	13	41	2	1	37.6	105.9	87.6	111.4	95.1	14.86	16.23	12.57	8.43	5	5	5	5	816
P68133	Actin, alpha skeletal muscle OS=Homo sapiens GN=ACTA1 PE=1 SV=1	>sp|P68133|ACTS_HUMAN Actin, alpha skeletal muscle OS=Homo sapiens GN=ACTA1 PE=1 SV=1	0	27.321	11	49	9	1	42													990
Q562R1	Beta-actin-like protein 2 OS=Homo sapiens GN=ACTBL2 PE=1 SV=2	>sp|Q562R1|ACTBL_HUMAN Beta-actin-like protein 2 OS=Homo sapiens GN=ACTBL2 PE=1 SV=2	0	19.4149	8	24	8	1	42													693
P01876	Ig alpha-1 chain C region OS=Homo sapiens GN=IGHA1 PE=1 SV=2	>sp|P01876|IGHA1_HUMAN Ig alpha-1 chain C region OS=Homo sapiens GN=IGHA1 PE=1 SV=2	0	41.3598	11	28	5	1	37.6	56.3	152.2	74.9	116.5	23.58	14.43	27.54	5.11	4	4	4	4	800
P00740	Coagulation factor IX OS=Homo sapiens GN=F9 PE=1 SV=2	>sp|P00740|FA9_HUMAN Coagulation factor IX OS=Homo sapiens GN=F9 PE=1 SV=2	0	31.6703	13	24	13	1	51.7	116.5	106	87	90.5	10.42	7.14	11.09	10.92	6	6	6	6	536
Q15582	Transforming growth factor-beta-induced protein ig-h3 OS=Homo sapiens GN=TGFBI PE=1 SV=1	>sp|Q15582|BGH3_HUMAN Transforming growth factor-beta-induced protein ig-h3 OS=Homo sapiens GN=TGFBI PE=1 SV=1	0	29.5754	18	24	18	1	74.6	99	98.7	103.7	98.6	5.1	5.48	7.55	6.23	7	7	7	7	511
Q92954	Proteoglycan 4 OS=Homo sapiens GN=PRG4 PE=1 SV=2	>sp|Q92954|PRG4_HUMAN Proteoglycan 4 OS=Homo sapiens GN=PRG4 PE=1 SV=2	0	22.5783	19	31	19	1	151	95.8	102.8	101.7	99.7	13.49	6	6.6	6.88	8	8	8	8	580
P69891	Hemoglobin subunit gamma-1 OS=Homo sapiens GN=HBG1 PE=1 SV=2	>sp|P69891|HBG1_HUMAN Hemoglobin subunit gamma-1 OS=Homo sapiens GN=HBG1 PE=1 SV=2	0	85.034	13	39	1	1	16.1	67.7	61	104.8	166.6	21.49	15.26	6.6	11.87	7	7	7	7	883
P49747	Cartilage oligomeric matrix protein OS=Homo sapiens GN=COMP PE=1 SV=2	>sp|P49747|COMP_HUMAN Cartilage oligomeric matrix protein OS=Homo sapiens GN=COMP PE=1 SV=2	0	36.3276	18	24	15	1	82.8	96	121.2	86.3	96.4	18.78	9.49	5.95	10.84	7	7	7	7	614
P02747	Complement C1q subcomponent subunit C OS=Homo sapiens GN=C1QC PE=1 SV=3	>sp|P02747|C1QC_HUMAN Complement C1q subcomponent subunit C OS=Homo sapiens GN=C1QC PE=1 SV=3	0	50.6122	8	40	8	1	25.8	88.9	93.6	111.1	106.3	8.5	2.74	8.39	4.65	4	4	4	4	840
P06276	Cholinesterase OS=Homo sapiens GN=BCHE PE=1 SV=1	>sp|P06276|CHLE_HUMAN Cholinesterase OS=Homo sapiens GN=BCHE PE=1 SV=1	0	25.9136	16	27	16	1	68.4	101.1	120.1	86.5	92.2	17.8	9.26	11.79	10.15	8	8	8	8	523
P63267	Actin, gamma-enteric smooth muscle OS=Homo sapiens GN=ACTG2 PE=1 SV=1	>sp|P63267|ACTH_HUMAN Actin, gamma-enteric smooth muscle OS=Homo sapiens GN=ACTG2 PE=1 SV=1	0	24.4681	10	42	9	1	41.9													955
O00187	Mannan-binding lectin serine protease 2 OS=Homo sapiens GN=MASP2 PE=1 SV=4	>sp|O00187|MASP2_HUMAN Mannan-binding lectin serine protease 2 OS=Homo sapiens GN=MASP2 PE=1 SV=4	0	26.2391	15	27	15	1	75.7	95.3	99.1	106.5	99.1	8.96	7.11	7.03	1.37	6	6	6	6	665
Q9NZP8	Complement C1r subcomponent-like protein OS=Homo sapiens GN=C1RL PE=1 SV=2	>sp|Q9NZP8|C1RL_HUMAN Complement C1r subcomponent-like protein OS=Homo sapiens GN=C1RL PE=1 SV=2	0	26.8994	10	33	8	1	53.5	95.1	99.6	95.5	109.8	19.03	3.19	7.23	17.7	7	7	7	7	667
P01834	Ig kappa chain C region OS=Homo sapiens GN=IGKC PE=1 SV=1	>sp|P01834|IGKC_HUMAN Ig kappa chain C region OS=Homo sapiens GN=IGKC PE=1 SV=1	0	83.9623	6	35	6	1	11.6	80.3	147	86	86.8	12.38	5.99	5.85	8.12	4	4	4	4	990
P13727	Bone marrow proteoglycan OS=Homo sapiens GN=PRG2 PE=1 SV=2	>sp|P13727|PRG2_HUMAN Bone marrow proteoglycan OS=Homo sapiens GN=PRG2 PE=1 SV=2	0	36.036	6	25	6	1	25.2	93.1	94.8	122.8	89.3	10.88	6.92	13.82	14.18	3	3	3	3	804
P21333	Filamin-A OS=Homo sapiens GN=FLNA PE=1 SV=4	>sp|P21333|FLNA_HUMAN Filamin-A OS=Homo sapiens GN=FLNA PE=1 SV=4	0	11.8625	23	24	23	1	280.6	100.3	92.8	100.8	106.1	6.85	9.77	10.74	5.37	8	8	8	8	388
P03951	Coagulation factor XI OS=Homo sapiens GN=F11 PE=1 SV=1	>sp|P03951|FA11_HUMAN Coagulation factor XI OS=Homo sapiens GN=F11 PE=1 SV=1	0	34.88	17	21	17	1	70.1	95.3	102.2	97.5	105	10.48	6.73	4.9	9.03	7	7	7	7	449
P69892	Hemoglobin subunit gamma-2 OS=Homo sapiens GN=HBG2 PE=1 SV=2	>sp|P69892|HBG2_HUMAN Hemoglobin subunit gamma-2 OS=Homo sapiens GN=HBG2 PE=1 SV=2	0	85.034	13	38	1	1	16.1	54.3	59.3	92.8	193.5					1	1	1	1	859
P35443	Thrombospondin-4 OS=Homo sapiens GN=THBS4 PE=1 SV=2	>sp|P35443|TSP4_HUMAN Thrombospondin-4 OS=Homo sapiens GN=THBS4 PE=1 SV=2	0	21.5401	15	20	12	1	105.8	103.2	107.3	89.3	100.2	2.63	7.11	4.19	9.13	4	4	4	4	519
P19320	Vascular cell adhesion protein 1 OS=Homo sapiens GN=VCAM1 PE=1 SV=1	>sp|P19320|VCAM1_HUMAN Vascular cell adhesion protein 1 OS=Homo sapiens GN=VCAM1 PE=1 SV=1	0	23.5453	15	20	15	1	81.2	98.8	106.1	87.1	107.9	7.54	4.41	3.96	6.8	6	6	6	6	480
P0DJI9	Serum amyloid A-2 protein OS=Homo sapiens GN=SAA2 PE=1 SV=1	>sp|P0DJI9|SAA2_HUMAN Serum amyloid A-2 protein OS=Homo sapiens GN=SAA2 PE=1 SV=1	0	66.3934	9	58	4	1	13.5	94.6	118.7	86.5	100.1	29.7	33.17	15.31	11.78	6	6	6	6	1231
Q96IY4	Carboxypeptidase B2 OS=Homo sapiens GN=CPB2 PE=1 SV=2	>sp|Q96IY4|CBPB2_HUMAN Carboxypeptidase B2 OS=Homo sapiens GN=CPB2 PE=1 SV=2	0	31.9149	13	30	13	1	48.4	86.3	112.3	100.9	100.5	13.54	3.49	7.74	4.51	7	7	7	7	551
P13647	Keratin, type II cytoskeletal 5 OS=Homo sapiens GN=KRT5 PE=1 SV=3	>sp|P13647|K2C5_HUMAN Keratin, type II cytoskeletal 5 OS=Homo sapiens GN=KRT5 PE=1 SV=3	0	30.678	20	37	10	1	62.3	130.5	64.3	93.9	111.2	14.01	9.9	13.94	7.98	3	3	3	3	648
Q04756	Hepatocyte growth factor activator OS=Homo sapiens GN=HGFAC PE=1 SV=1	>sp|Q04756|HGFA_HUMAN Hepatocyte growth factor activator OS=Homo sapiens GN=HGFAC PE=1 SV=1	0	24.4275	15	25	15	1	70.6	89.5	114.1	94.3	102	12	9.77	10.72	10.49	7	7	7	7	400
P15144	Aminopeptidase N OS=Homo sapiens GN=ANPEP PE=1 SV=4	>sp|P15144|AMPN_HUMAN Aminopeptidase N OS=Homo sapiens GN=ANPEP PE=1 SV=4	0	18.6143	17	24	17	1	109.5	105.4	103.9	91.4	99.3	7.77	7.8	7.26	9.2	8	8	8	8	324
P24821	Tenascin OS=Homo sapiens GN=TNC PE=1 SV=3	>sp|P24821|TENA_HUMAN Tenascin OS=Homo sapiens GN=TNC PE=1 SV=3	0	10.1772	19	22	19	1	240.7	97	90.4	105.2	107.4	4.74	9.15	14.82	7.75	7	7	7	7	379
P22105	Tenascin-X OS=Homo sapiens GN=TNXB PE=1 SV=4	>sp|P22105|TENX_HUMAN Tenascin-X OS=Homo sapiens GN=TNXB PE=1 SV=4	0	6.45922	16	23	16	1	457.9	102.8	103.8	93.3	100.2	4.13	5.39	5.47	2.97	7	7	7	7	484
P43251	Biotinidase OS=Homo sapiens GN=BTD PE=1 SV=2	>sp|P43251|BTD_HUMAN Biotinidase OS=Homo sapiens GN=BTD PE=1 SV=2	0	17.3112	9	29	9	1	61.1	101.8	104.7	92.9	100.5	13.98	11.03	11.2	18.69	8	8	8	8	673
P00915	Carbonic anhydrase 1 OS=Homo sapiens GN=CA1 PE=1 SV=2	>sp|P00915|CAH1_HUMAN Carbonic anhydrase 1 OS=Homo sapiens GN=CA1 PE=1 SV=2	0	59.387	12	29	12	1	28.9	76.2	72.7	101.5	149.5	13.92	19.74	5.9	12.85	7	7	7	7	615
P23142	Fibulin-1 OS=Homo sapiens GN=FBLN1 PE=1 SV=4	>sp|P23142|FBLN1_HUMAN Fibulin-1 OS=Homo sapiens GN=FBLN1 PE=1 SV=4	0	26.458	13	18	13	1	77.2	100.7	83.8	103.6	111.9	15.49	3.62	6.68	9.29	6	6	6	6	388
P02775	Platelet basic protein OS=Homo sapiens GN=PPBP PE=1 SV=3	>sp|P02775|CXCL7_HUMAN Platelet basic protein OS=Homo sapiens GN=PPBP PE=1 SV=3	0	51.5625	8	43	8	1	13.9	107.7	116.3	86.6	89.4	25.42	8.55	9.3	23.64	7	7	7	7	792
P12111	Collagen alpha-3(VI) chain OS=Homo sapiens GN=COL6A3 PE=1 SV=5	>sp|P12111|CO6A3_HUMAN Collagen alpha-3(VI) chain OS=Homo sapiens GN=COL6A3 PE=1 SV=5	0	6.10639	17	25	17	1	343.5	97.3	99.5	93.8	109.3	8.75	4.46	5.62	3.52	7	7	7	7	410
P14780	Matrix metalloproteinase-9 OS=Homo sapiens GN=MMP9 PE=1 SV=3	>sp|P14780|MMP9_HUMAN Matrix metalloproteinase-9 OS=Homo sapiens GN=MMP9 PE=1 SV=3	0	23.1966	14	17	14	1	78.4	113.1	123.5	80.6	82.8	12.1	12.49	16.96	15.59	7	7	7	7	410
P02753	Retinol-binding protein 4 OS=Homo sapiens GN=RBP4 PE=1 SV=3	>sp|P02753|RET4_HUMAN Retinol-binding protein 4 OS=Homo sapiens GN=RBP4 PE=1 SV=3	0	49.2537	9	25	9	1	23	75.6	103.6	117.3	103.5	11.97	20.63	12.34	13.83	5	5	5	5	483
P02533	Keratin, type I cytoskeletal 14 OS=Homo sapiens GN=KRT14 PE=1 SV=4	>sp|P02533|K1C14_HUMAN Keratin, type I cytoskeletal 14 OS=Homo sapiens GN=KRT14 PE=1 SV=4	0	41.1017	19	36	5	1	51.5	152.5	48.3	100.2	98.9	27.06	65.95	16.33	22.36	3	3	3	3	627
P04259	Keratin, type II cytoskeletal 6B OS=Homo sapiens GN=KRT6B PE=1 SV=5	>sp|P04259|K2C6B_HUMAN Keratin, type II cytoskeletal 6B OS=Homo sapiens GN=KRT6B PE=1 SV=5	0	25.5319	17	33	2	1	60	159	81.9	72.3	86.8					1	1	1	1	605
P20851	C4b-binding protein beta chain OS=Homo sapiens GN=C4BPB PE=1 SV=1	>sp|P20851|C4BPB_HUMAN C4b-binding protein beta chain OS=Homo sapiens GN=C4BPB PE=1 SV=1	0	45.6349	9	27	9	1	28.3	102.1	102.4	98	97.4	8.24	6.65	10.49	6.45	7	7	7	7	644
P05452	Tetranectin OS=Homo sapiens GN=CLEC3B PE=1 SV=3	>sp|P05452|TETN_HUMAN Tetranectin OS=Homo sapiens GN=CLEC3B PE=1 SV=3	0	39.1089	7	25	7	1	22.5	98.7	108.4	90.5	102.4	14.48	12.85	8.8	8.38	6	6	6	6	564
P14151	L-selectin OS=Homo sapiens GN=SELL PE=1 SV=2	>sp|P14151|LYAM1_HUMAN L-selectin OS=Homo sapiens GN=SELL PE=1 SV=2	0	19.3548	9	18	9	1	42.2	96.5	112	94.9	96.6	5.94	6	3.42	6.74	5	5	5	5	430
O00391	Sulfhydryl oxidase 1 OS=Homo sapiens GN=QSOX1 PE=1 SV=3	>sp|O00391|QSOX1_HUMAN Sulfhydryl oxidase 1 OS=Homo sapiens GN=QSOX1 PE=1 SV=3	0	21.6867	15	21	15	1	82.5	95.2	101.9	104.2	98.8	10.79	6.15	3.24	12.2	7	7	7	7	305
P08571	Monocyte differentiation antigen CD14 OS=Homo sapiens GN=CD14 PE=1 SV=2	>sp|P08571|CD14_HUMAN Monocyte differentiation antigen CD14 OS=Homo sapiens GN=CD14 PE=1 SV=2	0	27.4667	9	18	9	1	40.1	82.6	92	107.9	117.6	16.1	3.27	6.88	5.86	6	6	6	6	518
P11021	78 kDa glucose-regulated protein OS=Homo sapiens GN=HSPA5 PE=1 SV=2	>sp|P11021|GRP78_HUMAN 78 kDa glucose-regulated protein OS=Homo sapiens GN=HSPA5 PE=1 SV=2	0	32.5688	18	21	15	1	72.3	113	104.8	93.2	89.1	20	15.85	10.41	7.06	7	7	7	7	271
P05362	Intercellular adhesion molecule 1 OS=Homo sapiens GN=ICAM1 PE=1 SV=2	>sp|P05362|ICAM1_HUMAN Intercellular adhesion molecule 1 OS=Homo sapiens GN=ICAM1 PE=1 SV=2	0	21.6165	9	15	9	1	57.8	100.9	104.6	98.7	95.9	12.67	12.83	7.17	23.97	6	6	6	6	368
P08779	Keratin, type I cytoskeletal 16 OS=Homo sapiens GN=KRT16 PE=1 SV=4	>sp|P08779|K1C16_HUMAN Keratin, type I cytoskeletal 16 OS=Homo sapiens GN=KRT16 PE=1 SV=4	0	41.0148	18	31	6	1	51.2	151.4	94.3	83.3	71					1	1	1	1	635
P30740	Leukocyte elastase inhibitor OS=Homo sapiens GN=SERPINB1 PE=1 SV=1	>sp|P30740|ILEU_HUMAN Leukocyte elastase inhibitor OS=Homo sapiens GN=SERPINB1 PE=1 SV=1	0	43.0079	11	21	11	1	42.7	109	107.3	84.6	99.1	18.58	16.97	3.31	4.31	3	3	3	3	445
P63104	14-3-3 protein zeta/delta OS=Homo sapiens GN=YWHAZ PE=1 SV=1	>sp|P63104|1433Z_HUMAN 14-3-3 protein zeta/delta OS=Homo sapiens GN=YWHAZ PE=1 SV=1	0	44.0816	10	18	5	1	27.7	98.1	92.2	93.5	116.3	14.56	14.53	2.59	8.11	5	5	5	5	400
P80108	Phosphatidylinositol-glycan-specific phospholipase D OS=Homo sapiens GN=GPLD1 PE=1 SV=3	>sp|P80108|PHLD_HUMAN Phosphatidylinositol-glycan-specific phospholipase D OS=Homo sapiens GN=GPLD1 PE=1 SV=3	0	15.5952	12	17	12	1	92.3	112.8	112.7	86.4	88.1	3.03	5.87	3.37	3.78	4	4	4	4	412
P0CG06	Ig lambda-3 chain C regions OS=Homo sapiens GN=IGLC3 PE=1 SV=1	>sp|P0CG06|LAC3_HUMAN Ig lambda-3 chain C regions OS=Homo sapiens GN=IGLC3 PE=1 SV=1	0	74.5283	5	30	2	1	11.2													876
P0CG05	Ig lambda-2 chain C regions OS=Homo sapiens GN=IGLC2 PE=1 SV=1	>sp|P0CG05|LAC2_HUMAN Ig lambda-2 chain C regions OS=Homo sapiens GN=IGLC2 PE=1 SV=1	0	74.5283	5	30	2	1	11.3	85.7	140.6	93.5	80.3	17.3	16.43	22.67	13.12	4	4	4	4	876
P18206	Vinculin OS=Homo sapiens GN=VCL PE=1 SV=4	>sp|P18206|VINC_HUMAN Vinculin OS=Homo sapiens GN=VCL PE=1 SV=4	0	15.3439	17	19	17	1	123.7	98.9	96.4	97.9	106.7	13.7	5.13	10.52	6.65	6	6	6	6	366
P06702	Protein S100-A9 OS=Homo sapiens GN=S100A9 PE=1 SV=1	>sp|P06702|S10A9_HUMAN Protein S100-A9 OS=Homo sapiens GN=S100A9 PE=1 SV=1	0	73.6842	9	22	9	1	13.2	84.4	133.2	81	101.4	17.12	9.72	12.07	11.15	6	6	6	6	378
O43866	CD5 antigen-like OS=Homo sapiens GN=CD5L PE=1 SV=1	>sp|O43866|CD5L_HUMAN CD5 antigen-like OS=Homo sapiens GN=CD5L PE=1 SV=1	0	46.1095	11	17	11	1	38.1	91.7	145	80.6	82.7	27.48	23.63	14.78	29.3	7	7	7	7	385
Q92820	Gamma-glutamyl hydrolase OS=Homo sapiens GN=GGH PE=1 SV=2	>sp|Q92820|GGH_HUMAN Gamma-glutamyl hydrolase OS=Homo sapiens GN=GGH PE=1 SV=2	0	30.1887	11	19	11	1	35.9	88.7	103.3	99.6	108.4	10.12	9.71	8.16	10.95	7	7	7	7	353
Q9UGM5	Fetuin-B OS=Homo sapiens GN=FETUB PE=1 SV=2	>sp|Q9UGM5|FETUB_HUMAN Fetuin-B OS=Homo sapiens GN=FETUB PE=1 SV=2	0	27.2251	10	17	10	1	42	84.4	95.9	110.2	109.5	19.48	10.33	7.4	14.08	6	6	6	6	385
P05109	Protein S100-A8 OS=Homo sapiens GN=S100A8 PE=1 SV=1	>sp|P05109|S10A8_HUMAN Protein S100-A8 OS=Homo sapiens GN=S100A8 PE=1 SV=1	0	70.9677	11	24	11	1	10.8	101.7	118.8	72.7	106.9	24.45	21.1	6.36	24.31	5	5	5	5	354
P22897	Macrophage mannose receptor 1 OS=Homo sapiens GN=MRC1 PE=1 SV=1	>sp|P22897|MRC1_HUMAN Macrophage mannose receptor 1 OS=Homo sapiens GN=MRC1 PE=1 SV=1	0	12.3626	16	17	16	1	165.9	102.9	106.2	97.8	93.1	17.01	7.87	10.8	7.06	6	6	6	6	265
P00748	Coagulation factor XII OS=Homo sapiens GN=F12 PE=1 SV=3	>sp|P00748|FA12_HUMAN Coagulation factor XII OS=Homo sapiens GN=F12 PE=1 SV=3	0	24.065	11	16	11	1	67.7	87.9	116.8	83.2	112.1	21.51	14.69	8.91	11.91	5	5	5	5	260
P02538	Keratin, type II cytoskeletal 6A OS=Homo sapiens GN=KRT6A PE=1 SV=3	>sp|P02538|K2C6A_HUMAN Keratin, type II cytoskeletal 6A OS=Homo sapiens GN=KRT6A PE=1 SV=3	0	22.3404	16	32	1	1	60													478
P00746	Complement factor D OS=Homo sapiens GN=CFD PE=1 SV=5	>sp|P00746|CFAD_HUMAN Complement factor D OS=Homo sapiens GN=CFD PE=1 SV=5	0	47.4308	8	11	8	1	27	105.4	102.8	89.2	102.6	13.37	11.29	7.85	10.47	5	5	5	5	318
P62805	Histone H4 OS=Homo sapiens GN=HIST1H4A PE=1 SV=2	>sp|P62805|H4_HUMAN Histone H4 OS=Homo sapiens GN=HIST1H4A PE=1 SV=2	0	57.2816	8	28	8	1	11.4	111.3	90	99.2	99.5	18.23	20.08	13.9	25.08	3	3	3	3	460
Q9UK55	Protein Z-dependent protease inhibitor OS=Homo sapiens GN=SERPINA10 PE=1 SV=1	>sp|Q9UK55|ZPI_HUMAN Protein Z-dependent protease inhibitor OS=Homo sapiens GN=SERPINA10 PE=1 SV=1	0	21.8468	10	17	10	1	50.7	84.3	115.7	105.8	94.1	11.43	18.49	6.88	14.17	6	6	6	6	317
B9A064	Immunoglobulin lambda-like polypeptide 5 OS=Homo sapiens GN=IGLL5 PE=2 SV=2	>sp|B9A064|IGLL5_HUMAN Immunoglobulin lambda-like polypeptide 5 OS=Homo sapiens GN=IGLL5 PE=2 SV=2	0	40.6542	6	20	3	1	23	76.4	139.9	89.1	94.6	20.42	12.05	12.17	6.63	8	8	8	8	615
Q96KN2	Beta-Ala-His dipeptidase OS=Homo sapiens GN=CNDP1 PE=1 SV=4	>sp|Q96KN2|CNDP1_HUMAN Beta-Ala-His dipeptidase OS=Homo sapiens GN=CNDP1 PE=1 SV=4	0	28.4024	12	17	12	1	56.7	75.3	118.9	68.7	137.2	13.94	12.19	14.55	10.98	6	6	6	6	341
P22891	Vitamin K-dependent protein Z OS=Homo sapiens GN=PROZ PE=1 SV=2	>sp|P22891|PROZ_HUMAN Vitamin K-dependent protein Z OS=Homo sapiens GN=PROZ PE=1 SV=2	0	28.75	10	17	10	1	44.7	88.4	108.6	109.9	93	10.26	11.64	7.67	8.76	7	7	7	7	298
P05154	Plasma serine protease inhibitor OS=Homo sapiens GN=SERPINA5 PE=1 SV=3	>sp|P05154|IPSP_HUMAN Plasma serine protease inhibitor OS=Homo sapiens GN=SERPINA5 PE=1 SV=3	0	26.601	10	17	10	1	45.6	102	104.6	105.5	87.9	21.94	6.04	8.09	21.9	5	5	5	5	299
Q15485	Ficolin-2 OS=Homo sapiens GN=FCN2 PE=1 SV=2	>sp|Q15485|FCN2_HUMAN Ficolin-2 OS=Homo sapiens GN=FCN2 PE=1 SV=2	0	29.393	8	18	7	1	34	118.2	106.3	94.9	80.6	7.42	9.42	4.89	11.41	6	6	6	6	497
Q9UHG3	Prenylcysteine oxidase 1 OS=Homo sapiens GN=PCYOX1 PE=1 SV=3	>sp|Q9UHG3|PCYOX_HUMAN Prenylcysteine oxidase 1 OS=Homo sapiens GN=PCYOX1 PE=1 SV=3	0	28.5149	13	15	13	1	56.6	102.8	102	101.2	94	10.48	4.91	5.38	8.04	6	6	6	6	325
Q2TV78	Putative macrophage stimulating 1-like protein OS=Homo sapiens GN=MST1L PE=2 SV=2	>sp|Q2TV78|MST1L_HUMAN Putative macrophage stimulating 1-like protein OS=Homo sapiens GN=MST1L PE=2 SV=2	0	19.4406	11	19	11	1	79.6													330
P05090	Apolipoprotein D OS=Homo sapiens GN=APOD PE=1 SV=1	>sp|P05090|APOD_HUMAN Apolipoprotein D OS=Homo sapiens GN=APOD PE=1 SV=1	0	30.1587	6	28	6	1	21.3	111.3	105.6	78.7	104.4	15.92	11.74	7.27	7.63	4	4	4	4	686
Q6S8J3	POTE ankyrin domain family member E OS=Homo sapiens GN=POTEE PE=1 SV=3	>sp|Q6S8J3|POTEE_HUMAN POTE ankyrin domain family member E OS=Homo sapiens GN=POTEE PE=1 SV=3	0	7.81395	6	23	3	1	121.3													521
P0CG04	Ig lambda-1 chain C regions OS=Homo sapiens GN=IGLC1 PE=1 SV=1	>sp|P0CG04|LAC1_HUMAN Ig lambda-1 chain C regions OS=Homo sapiens GN=IGLC1 PE=1 SV=1	0	74.5283	5	18	2	1	11.3													577
P11226	Mannose-binding protein C OS=Homo sapiens GN=MBL2 PE=1 SV=2	>sp|P11226|MBL2_HUMAN Mannose-binding protein C OS=Homo sapiens GN=MBL2 PE=1 SV=2	0	34.6774	8	15	8	1	26.1	88.8	97.9	123.5	89.7	17.54	7.47	7.59	17.33	7	7	7	7	461
P02792	Ferritin light chain OS=Homo sapiens GN=FTL PE=1 SV=2	>sp|P02792|FRIL_HUMAN Ferritin light chain OS=Homo sapiens GN=FTL PE=1 SV=2	0	66.2857	10	19	10	1	20	102.5	80.1	79.8	137.7	24.6	8.1	5.38	14.27	3	3	3	3	279
P35542	Serum amyloid A-4 protein OS=Homo sapiens GN=SAA4 PE=1 SV=2	>sp|P35542|SAA4_HUMAN Serum amyloid A-4 protein OS=Homo sapiens GN=SAA4 PE=1 SV=2	0	42.3077	6	28	6	1	14.7	97.7	113.2	97	92	10.13	5.17	8.72	8.33	8	8	8	8	594
P01860	Ig gamma-3 chain C region OS=Homo sapiens GN=IGHG3 PE=1 SV=2	>sp|P01860|IGHG3_HUMAN Ig gamma-3 chain C region OS=Homo sapiens GN=IGHG3 PE=1 SV=2	0	27.5862	8	19	2	1	41.3	87.8	116.2	85.1	111	8.81	9.35	7.79	14.91	3	3	3	3	401
P06733	Alpha-enolase OS=Homo sapiens GN=ENO1 PE=1 SV=2	>sp|P06733|ENOA_HUMAN Alpha-enolase OS=Homo sapiens GN=ENO1 PE=1 SV=2	0	32.2581	10	12	10	1	47.1	104.3	98.4	91.8	105.6	6.69	8.87	6.48	4.91	5	5	5	5	298
P01859	Ig gamma-2 chain C region OS=Homo sapiens GN=IGHG2 PE=1 SV=2	>sp|P01859|IGHG2_HUMAN Ig gamma-2 chain C region OS=Homo sapiens GN=IGHG2 PE=1 SV=2	0	34.0491	8	15	2	1	35.9	89	109	110.6	91.4	21.98	3.11	15.76	1.37	2	2	2	2	331
Q8NBP7	Proprotein convertase subtilisin/kexin type 9 OS=Homo sapiens GN=PCSK9 PE=1 SV=3	>sp|Q8NBP7|PCSK9_HUMAN Proprotein convertase subtilisin/kexin type 9 OS=Homo sapiens GN=PCSK9 PE=1 SV=3	0	18.4971	11	14	11	1	74.2	103.7	93.5	93.2	109.5	13.45	14.43	10.74	14.99	6	6	6	6	282
P09172	Dopamine beta-hydroxylase OS=Homo sapiens GN=DBH PE=1 SV=3	>sp|P09172|DOPO_HUMAN Dopamine beta-hydroxylase OS=Homo sapiens GN=DBH PE=1 SV=3	0	24.3112	11	12	11	1	69	97.5	90.1	83.9	128.5	14.05	5.59	14.22	10.16	7	7	7	7	235
Q07954	Prolow-density lipoprotein receptor-related protein 1 OS=Homo sapiens GN=LRP1 PE=1 SV=2	>sp|Q07954|LRP1_HUMAN Prolow-density lipoprotein receptor-related protein 1 OS=Homo sapiens GN=LRP1 PE=1 SV=2	0	3.41109	13	13	13	1	504.3	95.2	102.9	94.2	107.7	8.98	10.36	6.94	8.86	7	7	7	7	248
P26038	Moesin OS=Homo sapiens GN=MSN PE=1 SV=3	>sp|P26038|MOES_HUMAN Moesin OS=Homo sapiens GN=MSN PE=1 SV=3	0	17.331	13	16	13	1	67.8	97.3	96	86.9	119.8	9.39	9.18	9.99	4.59	8	8	8	8	237
P01877	Ig alpha-2 chain C region OS=Homo sapiens GN=IGHA2 PE=1 SV=3	>sp|P01877|IGHA2_HUMAN Ig alpha-2 chain C region OS=Homo sapiens GN=IGHA2 PE=1 SV=3	0	21.1765	7	15	1	1	36.5													328
Q8NBJ4	Golgi membrane protein 1 OS=Homo sapiens GN=GOLM1 PE=1 SV=1	>sp|Q8NBJ4|GOLM1_HUMAN Golgi membrane protein 1 OS=Homo sapiens GN=GOLM1 PE=1 SV=1	0	32.419	11	13	11	1	45.3	96.3	94.4	103.9	105.5	7.17	14.99	8.3	10.03	5	5	5	5	197
P02746	Complement C1q subcomponent subunit B OS=Homo sapiens GN=C1QB PE=1 SV=3	>sp|P02746|C1QB_HUMAN Complement C1q subcomponent subunit B OS=Homo sapiens GN=C1QB PE=1 SV=3	0	25.2964	6	16	6	1	26.7	83	90.9	116	110.2	11.37	7.98	6.03	5.59	5	5	5	5	409
P05062	Fructose-bisphosphate aldolase B OS=Homo sapiens GN=ALDOB PE=1 SV=2	>sp|P05062|ALDOB_HUMAN Fructose-bisphosphate aldolase B OS=Homo sapiens GN=ALDOB PE=1 SV=2	0	27.4725	8	12	8	1	39.4	120.2	73.7	87.5	118.6	18.45	13.35	12.64	12.34	6	6	6	6	321
Q9BXR6	Complement factor H-related protein 5 OS=Homo sapiens GN=CFHR5 PE=1 SV=1	>sp|Q9BXR6|FHR5_HUMAN Complement factor H-related protein 5 OS=Homo sapiens GN=CFHR5 PE=1 SV=1	0	20.7381	10	12	9	1	64.4	88.3	92.5	104	115.2	4.44	5.52	5.41	6.8	6	6	6	6	263
A5A3E0	POTE ankyrin domain family member F OS=Homo sapiens GN=POTEF PE=1 SV=2	>sp|A5A3E0|POTEF_HUMAN POTE ankyrin domain family member F OS=Homo sapiens GN=POTEF PE=1 SV=2	0	5.67442	5	22	2	1	121.4													446
P68104	Elongation factor 1-alpha 1 OS=Homo sapiens GN=EEF1A1 PE=1 SV=1	>sp|P68104|EF1A1_HUMAN Elongation factor 1-alpha 1 OS=Homo sapiens GN=EEF1A1 PE=1 SV=1	0	14.5022	4	10	4	1	50.1	96.5	97.1	103.3	103.1	11.18	2.74	11.17	3.24	3	3	3	3	364
Q5VTE0	Putative elongation factor 1-alpha-like 3 OS=Homo sapiens GN=EEF1A1P5 PE=5 SV=1	>sp|Q5VTE0|EF1A3_HUMAN Putative elongation factor 1-alpha-like 3 OS=Homo sapiens GN=EEF1A1P5 PE=5 SV=1	0	14.5022	4	10	4	1	50.2													364
P01861	Ig gamma-4 chain C region OS=Homo sapiens GN=IGHG4 PE=1 SV=1	>sp|P01861|IGHG4_HUMAN Ig gamma-4 chain C region OS=Homo sapiens GN=IGHG4 PE=1 SV=1	0	18.3486	5	12	1	1	35.9	74.4	137	87.2	101.3					1	1	1	1	356
P36980	Complement factor H-related protein 2 OS=Homo sapiens GN=CFHR2 PE=1 SV=1	>sp|P36980|FHR2_HUMAN Complement factor H-related protein 2 OS=Homo sapiens GN=CFHR2 PE=1 SV=1	0	36.2963	8	13	4	1	30.6	101.3	71.5	119.5	107.7	4.11	2.46	5.86	7.33	3	3	3	3	304
P52566	Rho GDP-dissociation inhibitor 2 OS=Homo sapiens GN=ARHGDIB PE=1 SV=3	>sp|P52566|GDIR2_HUMAN Rho GDP-dissociation inhibitor 2 OS=Homo sapiens GN=ARHGDIB PE=1 SV=3	0	49.7512	7	17	7	1	23	105.9	98	92.5	103.7	10.56	15.69	4.75	16.12	7	7	7	7	317
O00533	Neural cell adhesion molecule L1-like protein OS=Homo sapiens GN=CHL1 PE=1 SV=4	>sp|O00533|NCHL1_HUMAN Neural cell adhesion molecule L1-like protein OS=Homo sapiens GN=CHL1 PE=1 SV=4	0	9.02318	10	13	10	1	135	103.1	106.1	92	98.8	8.72	5.83	6.67	6.52	5	5	5	5	192
P04406	Glyceraldehyde-3-phosphate dehydrogenase OS=Homo sapiens GN=GAPDH PE=1 SV=3	>sp|P04406|G3P_HUMAN Glyceraldehyde-3-phosphate dehydrogenase OS=Homo sapiens GN=GAPDH PE=1 SV=3	0	33.7313	10	14	10	1	36	101.8	103.2	86.5	108.5	10.6	7.26	12.78	4.06	5	5	5	5	437
P02788	Lactotransferrin OS=Homo sapiens GN=LTF PE=1 SV=6	>sp|P02788|TRFL_HUMAN Lactotransferrin OS=Homo sapiens GN=LTF PE=1 SV=6	0	13.3803	10	13	10	1	78.1	103.8	125.7	74.6	95.9	0.53	0.06	0.55	1.09	2	2	2	2	183
Q76LX8	A disintegrin and metalloproteinase with thrombospondin motifs 13 OS=Homo sapiens GN=ADAMTS13 PE=1 SV=1	>sp|Q76LX8|ATS13_HUMAN A disintegrin and metalloproteinase with thrombospondin motifs 13 OS=Homo sapiens GN=ADAMTS13 PE=1 SV=1	0	10.0911	11	11	11	1	153.5	105.6	100	94.7	99.8	9.14	11.99	4.2	6.72	7	7	7	7	210
P09486	SPARC OS=Homo sapiens GN=SPARC PE=1 SV=1	>sp|P09486|SPRC_HUMAN SPARC OS=Homo sapiens GN=SPARC PE=1 SV=1	0	25.4125	8	13	8	1	34.6	97.8	136.3	88.3	77.6	6.44	7.77	5.25	9.07	5	5	5	5	308
Q9NQ79	Cartilage acidic protein 1 OS=Homo sapiens GN=CRTAC1 PE=1 SV=2	>sp|Q9NQ79|CRAC1_HUMAN Cartilage acidic protein 1 OS=Homo sapiens GN=CRTAC1 PE=1 SV=2	0	17.5492	9	10	9	1	71.4	91.3	111.8	96.6	100.3	5.18	7.87	6.4	10.55	6	6	6	6	218
P13591	Neural cell adhesion molecule 1 OS=Homo sapiens GN=NCAM1 PE=1 SV=3	>sp|P13591|NCAM1_HUMAN Neural cell adhesion molecule 1 OS=Homo sapiens GN=NCAM1 PE=1 SV=3	0	12.8205	9	11	9	1	94.5	96.6	105.2	100.2	98	10.61	5.14	10.22	5.34	6	6	6	6	278
Q05639	Elongation factor 1-alpha 2 OS=Homo sapiens GN=EEF1A2 PE=1 SV=1	>sp|Q05639|EF1A2_HUMAN Elongation factor 1-alpha 2 OS=Homo sapiens GN=EEF1A2 PE=1 SV=1	0	11.879	3	9	3	1	50.4													353
Q86VB7	Scavenger receptor cysteine-rich type 1 protein M130 OS=Homo sapiens GN=CD163 PE=1 SV=2	>sp|Q86VB7|C163A_HUMAN Scavenger receptor cysteine-rich type 1 protein M130 OS=Homo sapiens GN=CD163 PE=1 SV=2	0	14.9654	11	11	11	1	125.4	97.1	110.1	108.7	84.1	8.74	5.23	12.53	10.02	6	6	6	6	211
P14543	Nidogen-1 OS=Homo sapiens GN=NID1 PE=1 SV=3	>sp|P14543|NID1_HUMAN Nidogen-1 OS=Homo sapiens GN=NID1 PE=1 SV=3	0	11.2269	10	10	10	1	136.3	103.6	98.6	94.7	103	15.32	7.49	8.12	7.93	4	4	4	4	219
P04070	Vitamin K-dependent protein C OS=Homo sapiens GN=PROC PE=1 SV=1	>sp|P04070|PROC_HUMAN Vitamin K-dependent protein C OS=Homo sapiens GN=PROC PE=1 SV=1	0	20.1735	8	13	8	1	52	85	107.9	97	110	20.19	5.98	7.55	10.28	6	6	6	6	275
P31946	14-3-3 protein beta/alpha OS=Homo sapiens GN=YWHAB PE=1 SV=3	>sp|P31946|1433B_HUMAN 14-3-3 protein beta/alpha OS=Homo sapiens GN=YWHAB PE=1 SV=3	0	28.0488	8	14	2	1	28.1	100	90.7	88.5	120.8	11.51	11.97	3.98	6.91	3	3	3	3	239
Q15063	Periostin OS=Homo sapiens GN=POSTN PE=1 SV=2	>sp|Q15063|POSTN_HUMAN Periostin OS=Homo sapiens GN=POSTN PE=1 SV=2	0	11.7225	9	10	9	1	93.3	109.6	107.1	80.2	103.1	6.98	3.26	6.49	4.9	5	5	5	5	230
P02671	Fibrinogen alpha chain OS=Homo sapiens GN=FGA PE=1 SV=2	>sp|P02671|FIBA_HUMAN Fibrinogen alpha chain OS=Homo sapiens GN=FGA PE=1 SV=2	0	12.2402	8	16	8	1	94.9	78.4	91.1	130.4	100.2	14.66	11.54	15.41	13.67	5	5	5	5	339
P07359	Platelet glycoprotein Ib alpha chain OS=Homo sapiens GN=GP1BA PE=1 SV=2	>sp|P07359|GP1BA_HUMAN Platelet glycoprotein Ib alpha chain OS=Homo sapiens GN=GP1BA PE=1 SV=2	0	8.89571	6	13	6	1	71.5	98	108.2	95.6	98.2	8.86	4.48	9.26	5.67	6	6	6	6	265
P29401	Transketolase OS=Homo sapiens GN=TKT PE=1 SV=3	>sp|P29401|TKT_HUMAN Transketolase OS=Homo sapiens GN=TKT PE=1 SV=3	0	20.2247	10	11	10	1	67.8	116.2	96.2	85.3	102.2	9.8	8.63	5.11	8.26	5	5	5	5	189
P02776	Platelet factor 4 OS=Homo sapiens GN=PF4 PE=1 SV=2	>sp|P02776|PLF4_HUMAN Platelet factor 4 OS=Homo sapiens GN=PF4 PE=1 SV=2	0	35.6436	4	15	2	1	10.8	92.5	136.9	88.8	81.8	7.05	5.11	8.11	7.78	3	3	3	3	268
P27918	Properdin OS=Homo sapiens GN=CFP PE=1 SV=2	>sp|P27918|PROP_HUMAN Properdin OS=Homo sapiens GN=CFP PE=1 SV=2	0	18.9765	7	15	7	1	51.2	104.7	99.8	98.4	97.1	5.55	9.5	14.23	5.24	4	4	4	4	177
P40197	Platelet glycoprotein V OS=Homo sapiens GN=GP5 PE=1 SV=1	>sp|P40197|GPV_HUMAN Platelet glycoprotein V OS=Homo sapiens GN=GP5 PE=1 SV=1	0	16.7857	9	12	9	1	60.9	102.1	109	97.3	91.7	12.78	13.95	16.11	12.48	5	5	5	5	219
P01591	Immunoglobulin J chain OS=Homo sapiens GN=JCHAIN PE=1 SV=4	>sp|P01591|IGJ_HUMAN Immunoglobulin J chain OS=Homo sapiens GN=JCHAIN PE=1 SV=4	0	41.5094	6	13	6	1	18.1	74.5	172.2	81.9	71.3	22.76	8.57	15.4	21.65	6	6	6	6	435
P02656	Apolipoprotein C-III OS=Homo sapiens GN=APOC3 PE=1 SV=1	>sp|P02656|APOC3_HUMAN Apolipoprotein C-III OS=Homo sapiens GN=APOC3 PE=1 SV=1	0	34.3434	3	15	3	1	10.8	69.1	68.5	98.1	164.3	23.41	20.33	11.18	16.48	3	3	3	3	364
Q02325	Plasminogen-like protein B OS=Homo sapiens GN=PLGLB1 PE=3 SV=1	>sp|Q02325|PLGB_HUMAN Plasminogen-like protein B OS=Homo sapiens GN=PLGLB1 PE=3 SV=1	0	26.0417	5	18	5	1	11													336
P04075	Fructose-bisphosphate aldolase A OS=Homo sapiens GN=ALDOA PE=1 SV=2	>sp|P04075|ALDOA_HUMAN Fructose-bisphosphate aldolase A OS=Homo sapiens GN=ALDOA PE=1 SV=2	0	29.1209	10	13	9	1	39.4	101.9	98.4	93.9	105.8	10.4	5.8	5.87	10.54	6	6	6	6	200
Q13201	Multimerin-1 OS=Homo sapiens GN=MMRN1 PE=1 SV=3	>sp|Q13201|MMRN1_HUMAN Multimerin-1 OS=Homo sapiens GN=MMRN1 PE=1 SV=3	0	13.6808	12	13	12	1	138	100.9	103.4	94.8	100.9	9.47	6.12	4.45	14.63	6	6	6	6	189
P07900	Heat shock protein HSP 90-alpha OS=Homo sapiens GN=HSP90AA1 PE=1 SV=5	>sp|P07900|HS90A_HUMAN Heat shock protein HSP 90-alpha OS=Homo sapiens GN=HSP90AA1 PE=1 SV=5	0	12.8415	9	15	5	1	84.6	104.1	89.6	94	112.4	16.33	9.13	6.41	18.44	6	6	6	6	309
P08519	Apolipoprotein(a) OS=Homo sapiens GN=LPA PE=1 SV=1	>sp|P08519|APOA_HUMAN Apolipoprotein(a) OS=Homo sapiens GN=LPA PE=1 SV=1	0	27.3087	10	15	10	1	501	84	89.3	102.8	123.9	13.44	7.84	11.07	12.92	4	4	4	4	175
P07237	Protein disulfide-isomerase OS=Homo sapiens GN=P4HB PE=1 SV=3	>sp|P07237|PDIA1_HUMAN Protein disulfide-isomerase OS=Homo sapiens GN=P4HB PE=1 SV=3	0	27.3622	11	12	11	1	57.1	108.2	93	88.1	110.7	8.26	4.68	2.98	7.17	3	3	3	3	191
P05067	Amyloid beta A4 protein OS=Homo sapiens GN=APP PE=1 SV=3	>sp|P05067|A4_HUMAN Amyloid beta A4 protein OS=Homo sapiens GN=APP PE=1 SV=3	0	12.8571	9	14	9	1	86.9	102.3	114	93.4	90.3	9.3	6.58	7.47	7.87	7	7	7	7	197
P27487	Dipeptidyl peptidase 4 OS=Homo sapiens GN=DPP4 PE=1 SV=2	>sp|P27487|DPP4_HUMAN Dipeptidyl peptidase 4 OS=Homo sapiens GN=DPP4 PE=1 SV=2	0	15.0131	11	12	11	1	88.2	92.7	109.4	92.7	105.1	7.29	8.31	5.45	5.7	5	5	5	5	190
P11142	Heat shock cognate 71 kDa protein OS=Homo sapiens GN=HSPA8 PE=1 SV=1	>sp|P11142|HSP7C_HUMAN Heat shock cognate 71 kDa protein OS=Homo sapiens GN=HSPA8 PE=1 SV=1	0	17.9567	10	10	6	1	70.9	86.6	94.9	99.1	119.3	7.44	5.12	3.92	3.63	4	4	4	4	264
Q9Y490	Talin-1 OS=Homo sapiens GN=TLN1 PE=1 SV=3	>sp|Q9Y490|TLN1_HUMAN Talin-1 OS=Homo sapiens GN=TLN1 PE=1 SV=3	0	5.43093	10	10	10	1	269.6	102.3	99.6	93.5	104.5	3.77	10.97	6.62	8.11	6	6	6	6	212
Q99784	Noelin OS=Homo sapiens GN=OLFM1 PE=1 SV=4	>sp|Q99784|NOE1_HUMAN Noelin OS=Homo sapiens GN=OLFM1 PE=1 SV=4	0	15.4639	6	12	6	1	55.3	100.2	106.9	100.1	92.9	4.8	1.97	5.27	2.83	5	5	5	5	217
P04180	Phosphatidylcholine-sterol acyltransferase OS=Homo sapiens GN=LCAT PE=1 SV=1	>sp|P04180|LCAT_HUMAN Phosphatidylcholine-sterol acyltransferase OS=Homo sapiens GN=LCAT PE=1 SV=1	0	13.4091	5	11	5	1	49.5	97.9	97.7	98	106.4	9.86	8.09	4.63	10.47	5	5	5	5	323
P32119	Peroxiredoxin-2 OS=Homo sapiens GN=PRDX2 PE=1 SV=5	>sp|P32119|PRDX2_HUMAN Peroxiredoxin-2 OS=Homo sapiens GN=PRDX2 PE=1 SV=5	0	28.2828	7	11	6	1	21.9	65.7	64.4	117.4	152.5	9.91	12.74	2.84	7.95	3	3	3	3	231
P0CF74	Ig lambda-6 chain C region OS=Homo sapiens GN=IGLC6 PE=4 SV=1	>sp|P0CF74|LAC6_HUMAN Ig lambda-6 chain C region OS=Homo sapiens GN=IGLC6 PE=4 SV=1	0	46.2264	3	22	1	1	11.3													687
Q8N6C8	Leukocyte immunoglobulin-like receptor subfamily A member 3 OS=Homo sapiens GN=LILRA3 PE=1 SV=3	>sp|Q8N6C8|LIRA3_HUMAN Leukocyte immunoglobulin-like receptor subfamily A member 3 OS=Homo sapiens GN=LILRA3 PE=1 SV=3	0	15.0342	6	10	6	1	47.4	95.7	84.5	88.6	131.1	12.25	11.81	5.25	10.61	5	5	5	5	197
P02745	Complement C1q subcomponent subunit A OS=Homo sapiens GN=C1QA PE=1 SV=2	>sp|P02745|C1QA_HUMAN Complement C1q subcomponent subunit A OS=Homo sapiens GN=C1QA PE=1 SV=2	0	17.9592	4	14	4	1	26	104	91.8	97.9	106.3	7.71	10.47	7.44	7.59	4	4	4	4	372
P22352	Glutathione peroxidase 3 OS=Homo sapiens GN=GPX3 PE=1 SV=2	>sp|P22352|GPX3_HUMAN Glutathione peroxidase 3 OS=Homo sapiens GN=GPX3 PE=1 SV=2	0	35.3982	7	12	7	1	25.5	79.6	117.7	114.1	88.5	15.24	6.82	7.22	4.99	3	3	3	3	266
Q9BYX7	Putative beta-actin-like protein 3 OS=Homo sapiens GN=POTEKP PE=5 SV=1	>sp|Q9BYX7|ACTBM_HUMAN Putative beta-actin-like protein 3 OS=Homo sapiens GN=POTEKP PE=5 SV=1	0	10.6667	3	16	1	1	42													329
P16070	CD44 antigen OS=Homo sapiens GN=CD44 PE=1 SV=3	>sp|P16070|CD44_HUMAN CD44 antigen OS=Homo sapiens GN=CD44 PE=1 SV=3	0	8.49057	5	10	5	1	81.5	88.4	115.7	99.9	96	6.33	4.98	3.33	6.11	3	3	3	3	233
Q13822	Ectonucleotide pyrophosphatase/phosphodiesterase family member 2 OS=Homo sapiens GN=ENPP2 PE=1 SV=3	>sp|Q13822|ENPP2_HUMAN Ectonucleotide pyrophosphatase/phosphodiesterase family member 2 OS=Homo sapiens GN=ENPP2 PE=1 SV=3	0	11.8192	10	12	10	1	98.9	100.6	112.2	94.7	92.4	5.66	1.64	4.26	4.08	6	6	6	6	239
P68363	Tubulin alpha-1B chain OS=Homo sapiens GN=TUBA1B PE=1 SV=1	>sp|P68363|TBA1B_HUMAN Tubulin alpha-1B chain OS=Homo sapiens GN=TUBA1B PE=1 SV=1	0	25.4989	8	9	1	1	50.1	102.6	90.7	100.3	106.5	4.6	13.55	4.49	5.48	3	3	3	3	223
Q71U36	Tubulin alpha-1A chain OS=Homo sapiens GN=TUBA1A PE=1 SV=1	>sp|Q71U36|TBA1A_HUMAN Tubulin alpha-1A chain OS=Homo sapiens GN=TUBA1A PE=1 SV=1	0	25.4989	8	9	1	1	50.1													223
P17936	Insulin-like growth factor-binding protein 3 OS=Homo sapiens GN=IGFBP3 PE=1 SV=2	>sp|P17936|IBP3_HUMAN Insulin-like growth factor-binding protein 3 OS=Homo sapiens GN=IGFBP3 PE=1 SV=2	0	25.4296	7	10	7	1	31.7	86.6	113.7	97.7	102	10.02	14.84	3.09	22.96	6	6	6	6	216
P61626	Lysozyme C OS=Homo sapiens GN=LYZ PE=1 SV=1	>sp|P61626|LYSC_HUMAN Lysozyme C OS=Homo sapiens GN=LYZ PE=1 SV=1	0	61.4865	8	13	8	1	16.5	89.7	110.6	92.5	107.2	9.18	10.22	5.18	3.9	6	6	6	6	258
P68371	Tubulin beta-4B chain OS=Homo sapiens GN=TUBB4B PE=1 SV=1	>sp|P68371|TBB4B_HUMAN Tubulin beta-4B chain OS=Homo sapiens GN=TUBB4B PE=1 SV=1	0	15.2809	6	10	6	1	49.8	109	83.1	98.9	109					1	1	1	1	264
P07437	Tubulin beta chain OS=Homo sapiens GN=TUBB PE=1 SV=2	>sp|P07437|TBB5_HUMAN Tubulin beta chain OS=Homo sapiens GN=TUBB PE=1 SV=2	0	15.3153	6	10	6	1	49.6													264
P0CG48	Polyubiquitin-C OS=Homo sapiens GN=UBC PE=1 SV=3	>sp|P0CG48|UBC_HUMAN Polyubiquitin-C OS=Homo sapiens GN=UBC PE=1 SV=3	0	60.438	5	17	5	1	77													223
P62987	Ubiquitin-60S ribosomal protein L40 OS=Homo sapiens GN=UBA52 PE=1 SV=2	>sp|P62987|RL40_HUMAN Ubiquitin-60S ribosomal protein L40 OS=Homo sapiens GN=UBA52 PE=1 SV=2	0	35.9375	5	17	5	1	14.7													223
P0CG47	Polyubiquitin-B OS=Homo sapiens GN=UBB PE=1 SV=1	>sp|P0CG47|UBB_HUMAN Polyubiquitin-B OS=Homo sapiens GN=UBB PE=1 SV=1	0	60.262	5	17	5	1	25.7													223
P62979	Ubiquitin-40S ribosomal protein S27a OS=Homo sapiens GN=RPS27A PE=1 SV=2	>sp|P62979|RS27A_HUMAN Ubiquitin-40S ribosomal protein S27a OS=Homo sapiens GN=RPS27A PE=1 SV=2	0	29.4872	5	17	5	1	18	98.8	89.7	97.6	113.8	20.05	5.31	9.08	14.09	5	5	5	5	223
O95445	Apolipoprotein M OS=Homo sapiens GN=APOM PE=1 SV=2	>sp|O95445|APOM_HUMAN Apolipoprotein M OS=Homo sapiens GN=APOM PE=1 SV=2	0	31.9149	6	13	6	1	21.2	102.4	111	92.7	93.9	17.9	3.34	10.53	7.55	5	5	5	5	203
P14625	Endoplasmin OS=Homo sapiens GN=HSP90B1 PE=1 SV=1	>sp|P14625|ENPL_HUMAN Endoplasmin OS=Homo sapiens GN=HSP90B1 PE=1 SV=1	0	11.7061	9	10	9	1	92.4	99.8	88.8	90.6	120.8	5.21	7.27	1.83	7.16	4	4	4	4	239
Q99623	Prohibitin-2 OS=Homo sapiens GN=PHB2 PE=1 SV=2	>sp|Q99623|PHB2_HUMAN Prohibitin-2 OS=Homo sapiens GN=PHB2 PE=1 SV=2	0	28.0936	7	10	7	1	33.3	118.1	78.2	94.9	108.8					1	1	1	1	250
P07737	Profilin-1 OS=Homo sapiens GN=PFN1 PE=1 SV=2	>sp|P07737|PROF1_HUMAN Profilin-1 OS=Homo sapiens GN=PFN1 PE=1 SV=2	0	42.8571	5	7	5	1	15	94.8	106.1	112.3	86.8	24.91	14.49	7.96	7.5	5	5	5	5	220
Q13748	Tubulin alpha-3C/D chain OS=Homo sapiens GN=TUBA3C PE=1 SV=3	>sp|Q13748|TBA3C_HUMAN Tubulin alpha-3C/D chain OS=Homo sapiens GN=TUBA3C PE=1 SV=3	0	23.7778	7	8	1	1	49.9													215
Q9BQE3	Tubulin alpha-1C chain OS=Homo sapiens GN=TUBA1C PE=1 SV=1	>sp|Q9BQE3|TBA1C_HUMAN Tubulin alpha-1C chain OS=Homo sapiens GN=TUBA1C PE=1 SV=1	0	25.6125	8	8	1	1	49.9	116.2	105.6	93.1	85.1					1	1	1	1	163
P01623	Ig kappa chain V-III region WOL OS=Homo sapiens PE=1 SV=1	>sp|P01623|KV305_HUMAN Ig kappa chain V-III region WOL OS=Homo sapiens PE=1 SV=1	0	45.8716	4	7	1	1	11.7	72.2	160.4	83.5	83.8	22.11	9.19	8.94	8.63	4	4	4	4	178
P68366	Tubulin alpha-4A chain OS=Homo sapiens GN=TUBA4A PE=1 SV=1	>sp|P68366|TBA4A_HUMAN Tubulin alpha-4A chain OS=Homo sapiens GN=TUBA4A PE=1 SV=1	0	23.4375	7	8	1	1	49.9													194
Q6EMK4	Vasorin OS=Homo sapiens GN=VASN PE=1 SV=1	>sp|Q6EMK4|VASN_HUMAN Vasorin OS=Homo sapiens GN=VASN PE=1 SV=1	0	7.7266	4	7	4	1	71.7	108.2	100.2	89.2	102.4	13.74	0.06	7.52	13.34	4	4	4	4	167
P98160	Basement membrane-specific heparan sulfate proteoglycan core protein OS=Homo sapiens GN=HSPG2 PE=1 SV=4	>sp|P98160|PGBM_HUMAN Basement membrane-specific heparan sulfate proteoglycan core protein OS=Homo sapiens GN=HSPG2 PE=1 SV=4	0	2.91505	9	9	9	1	468.5	97.1	103.3	94.4	105.2	3.34	6.75	3.46	6.17	5	5	5	5	217
Q04695	Keratin, type I cytoskeletal 17 OS=Homo sapiens GN=KRT17 PE=1 SV=2	>sp|Q04695|K1C17_HUMAN Keratin, type I cytoskeletal 17 OS=Homo sapiens GN=KRT17 PE=1 SV=2	0	19.6759	11	17	2	1	48.1													309
P0CG39	POTE ankyrin domain family member J OS=Homo sapiens GN=POTEJ PE=3 SV=1	>sp|P0CG39|POTEJ_HUMAN POTE ankyrin domain family member J OS=Homo sapiens GN=POTEJ PE=3 SV=1	0	5.49133	4	17	1	1	117.3	110.3	89.2	85.3	115.2					1	1	1	1	252
O95497	Pantetheinase OS=Homo sapiens GN=VNN1 PE=1 SV=2	>sp|O95497|VNN1_HUMAN Pantetheinase OS=Homo sapiens GN=VNN1 PE=1 SV=2	0	13.2554	5	6	5	1	57	141	89.9	74.9	94.1	5.83	9.94	8.82	15.5	4	4	4	4	184
P0CG38	POTE ankyrin domain family member I OS=Homo sapiens GN=POTEI PE=3 SV=1	>sp|P0CG38|POTEI_HUMAN POTE ankyrin domain family member I OS=Homo sapiens GN=POTEI PE=3 SV=1	0	4.18605	4	18	1	1	121.2													276
P01620	Ig kappa chain V-III region SIE OS=Homo sapiens PE=1 SV=1	>sp|P01620|KV302_HUMAN Ig kappa chain V-III region SIE OS=Homo sapiens PE=1 SV=1	0	39.4495	3	6	1	1	11.8													168
P02654	Apolipoprotein C-I OS=Homo sapiens GN=APOC1 PE=1 SV=1	>sp|P02654|APOC1_HUMAN Apolipoprotein C-I OS=Homo sapiens GN=APOC1 PE=1 SV=1	0	37.3494	5	19	5	1	9.3	89.1	90.9	93.3	126.6	9.08	5.81	8.44	5.18	7	7	7	7	210
P27797	Calreticulin OS=Homo sapiens GN=CALR PE=1 SV=1	>sp|P27797|CALR_HUMAN Calreticulin OS=Homo sapiens GN=CALR PE=1 SV=1	0	19.6643	8	12	8	1	48.1	104	92	91.9	112.1	9.4	13.69	5.42	10.16	7	7	7	7	191
O14786	Neuropilin-1 OS=Homo sapiens GN=NRP1 PE=1 SV=3	>sp|O14786|NRP1_HUMAN Neuropilin-1 OS=Homo sapiens GN=NRP1 PE=1 SV=3	0	9.10076	7	8	7	1	103.1	104.2	104.4	91.5	99.9	10.51	10.27	5.77	9.15	4	4	4	4	153
P00558	Phosphoglycerate kinase 1 OS=Homo sapiens GN=PGK1 PE=1 SV=3	>sp|P00558|PGK1_HUMAN Phosphoglycerate kinase 1 OS=Homo sapiens GN=PGK1 PE=1 SV=3	0	23.5012	8	8	8	1	44.6	88.8	103.2	96.2	111.8	13.08	5.23	5.61	4.68	3	3	3	3	156
P68431	Histone H3.1 OS=Homo sapiens GN=HIST1H3A PE=1 SV=2	>sp|P68431|H31_HUMAN Histone H3.1 OS=Homo sapiens GN=HIST1H3A PE=1 SV=2	0	32.3529	8	22	8	1	15.4	110.8	94.9	102.2	92	6	12.75	10.13	10.29	7	7	7	7	199
Q16695	Histone H3.1t OS=Homo sapiens GN=HIST3H3 PE=1 SV=3	>sp|Q16695|H31T_HUMAN Histone H3.1t OS=Homo sapiens GN=HIST3H3 PE=1 SV=3	0	32.3529	8	22	8	1	15.5													199
P84243	Histone H3.3 OS=Homo sapiens GN=H3F3A PE=1 SV=2	>sp|P84243|H33_HUMAN Histone H3.3 OS=Homo sapiens GN=H3F3A PE=1 SV=2	0	32.3529	8	22	8	1	15.3													199
Q71DI3	Histone H3.2 OS=Homo sapiens GN=HIST2H3A PE=1 SV=3	>sp|Q71DI3|H32_HUMAN Histone H3.2 OS=Homo sapiens GN=HIST2H3A PE=1 SV=3	0	32.3529	8	22	8	1	15.4													199
Q6PEY2	Tubulin alpha-3E chain OS=Homo sapiens GN=TUBA3E PE=1 SV=2	>sp|Q6PEY2|TBA3E_HUMAN Tubulin alpha-3E chain OS=Homo sapiens GN=TUBA3E PE=1 SV=2	0	19.3333	6	7	1	1	49.8													194
Q12913	Receptor-type tyrosine-protein phosphatase eta OS=Homo sapiens GN=PTPRJ PE=1 SV=3	>sp|Q12913|PTPRJ_HUMAN Receptor-type tyrosine-protein phosphatase eta OS=Homo sapiens GN=PTPRJ PE=1 SV=3	0	6.20793	7	8	7	1	145.9	87.1	111.1	102.7	99.1	21.74	12.29	20.88	10.45	4	4	4	4	172
Q9HDC9	Adipocyte plasma membrane-associated protein OS=Homo sapiens GN=APMAP PE=1 SV=2	>sp|Q9HDC9|APMAP_HUMAN Adipocyte plasma membrane-associated protein OS=Homo sapiens GN=APMAP PE=1 SV=2	0	12.5	6	7	6	1	46.5	92	119.5	94.4	94.1	20.21	8.03	8.32	6.75	3	3	3	3	182
P18065	Insulin-like growth factor-binding protein 2 OS=Homo sapiens GN=IGFBP2 PE=1 SV=2	>sp|P18065|IBP2_HUMAN Insulin-like growth factor-binding protein 2 OS=Homo sapiens GN=IGFBP2 PE=1 SV=2	0	27.0769	6	7	6	1	34.8	101.1	96.6	83.8	118.5	8.22	6.08	10.74	9.64	4	4	4	4	174
P04350	Tubulin beta-4A chain OS=Homo sapiens GN=TUBB4A PE=1 SV=2	>sp|P04350|TBB4A_HUMAN Tubulin beta-4A chain OS=Homo sapiens GN=TUBB4A PE=1 SV=2	0	11.7117	5	9	5	1	49.6													223
P01622	Ig kappa chain V-III region Ti OS=Homo sapiens PE=1 SV=1	>sp|P01622|KV304_HUMAN Ig kappa chain V-III region Ti OS=Homo sapiens PE=1 SV=1	0	39.4495	3	5	1	1	11.8	91.6	124.9	90.1	93.4					1	1	1	1	149
P02655	Apolipoprotein C-II OS=Homo sapiens GN=APOC2 PE=1 SV=1	>sp|P02655|APOC2_HUMAN Apolipoprotein C-II OS=Homo sapiens GN=APOC2 PE=1 SV=1	0	28.7129	3	13	3	1	11.3	78.9	78.8	101.4	140.8	4.95	0.99	0.77	2.77	2	2	2	2	364
P00918	Carbonic anhydrase 2 OS=Homo sapiens GN=CA2 PE=1 SV=2	>sp|P00918|CAH2_HUMAN Carbonic anhydrase 2 OS=Homo sapiens GN=CA2 PE=1 SV=2	0	30.7692	6	8	6	1	29.2	71.8	60.4	113.4	154.4	16.93	17.22	3.7	11.41	4	4	4	4	171
P55058	Phospholipid transfer protein OS=Homo sapiens GN=PLTP PE=1 SV=1	>sp|P55058|PLTP_HUMAN Phospholipid transfer protein OS=Homo sapiens GN=PLTP PE=1 SV=1	0	14.8073	7	9	7	1	54.7	98.5	108.5	89	103.9	7.5	11.68	4.73	9.93	5	5	5	5	182
Q06830	Peroxiredoxin-1 OS=Homo sapiens GN=PRDX1 PE=1 SV=1	>sp|Q06830|PRDX1_HUMAN Peroxiredoxin-1 OS=Homo sapiens GN=PRDX1 PE=1 SV=1	0	31.1558	5	7	4	1	22.1	96	84.9	91.6	127.5	6.97	10.01	3.56	9.7	4	4	4	4	104
P14618	Pyruvate kinase PKM OS=Homo sapiens GN=PKM PE=1 SV=4	>sp|P14618|KPYM_HUMAN Pyruvate kinase PKM OS=Homo sapiens GN=PKM PE=1 SV=4	0	13.371	6	9	6	1	57.9	104.7	94.5	93	107.8	3.16	23.73	10.41	15.39	4	4	4	4	203
Q04917	14-3-3 protein eta OS=Homo sapiens GN=YWHAH PE=1 SV=4	>sp|Q04917|1433F_HUMAN 14-3-3 protein eta OS=Homo sapiens GN=YWHAH PE=1 SV=4	0	22.7642	6	10	3	1	28.2	85.9	96.3	93.5	124.4	29.07	45.12	18.12	1.26	2	2	2	2	166
P35442	Thrombospondin-2 OS=Homo sapiens GN=THBS2 PE=1 SV=2	>sp|P35442|TSP2_HUMAN Thrombospondin-2 OS=Homo sapiens GN=THBS2 PE=1 SV=2	0	3.157	3	8	3	1	129.9													193
Q12805	EGF-containing fibulin-like extracellular matrix protein 1 OS=Homo sapiens GN=EFEMP1 PE=1 SV=2	>sp|Q12805|FBLN3_HUMAN EGF-containing fibulin-like extracellular matrix protein 1 OS=Homo sapiens GN=EFEMP1 PE=1 SV=2	0	14.8073	6	8	6	1	54.6	92.5	98.5	92.5	116.5	5.11	8.72	1	4.11	2	2	2	2	157
A0M8Q6	Ig lambda-7 chain C region OS=Homo sapiens GN=IGLC7 PE=4 SV=2	>sp|A0M8Q6|LAC7_HUMAN Ig lambda-7 chain C region OS=Homo sapiens GN=IGLC7 PE=4 SV=2	0	32.0755	2	17	1	1	11.3													551
P01765	Ig heavy chain V-III region TIL OS=Homo sapiens PE=1 SV=1	>sp|P01765|HV304_HUMAN Ig heavy chain V-III region TIL OS=Homo sapiens PE=1 SV=1	0	26.087	2	6	2	1	12.3	94.9	139.5	78.4	87.2	8.61	11.35	5.99	8.23	3	3	3	3	274
Q7Z7M0	Multiple epidermal growth factor-like domains protein 8 OS=Homo sapiens GN=MEGF8 PE=1 SV=2	>sp|Q7Z7M0|MEGF8_HUMAN Multiple epidermal growth factor-like domains protein 8 OS=Homo sapiens GN=MEGF8 PE=1 SV=2	0	3.83128	8	9	8	1	302.9	106.5	106.4	90.5	96.6	22.78	18.91	14.49	27.52	6	6	6	6	149
Q6UXB8	Peptidase inhibitor 16 OS=Homo sapiens GN=PI16 PE=1 SV=1	>sp|Q6UXB8|PI16_HUMAN Peptidase inhibitor 16 OS=Homo sapiens GN=PI16 PE=1 SV=1	0	15.1188	5	6	5	1	49.4	108.6	108.3	85.2	97.9	16.78	16.96	18.18	22.79	4	4	4	4	148
Q16473	Putative tenascin-XA OS=Homo sapiens GN=TNXA PE=5 SV=2	>sp|Q16473|TENXA_HUMAN Putative tenascin-XA OS=Homo sapiens GN=TNXA PE=5 SV=2	0	23.1511	5	9	5	1	33.7													210
Q02985	Complement factor H-related protein 3 OS=Homo sapiens GN=CFHR3 PE=1 SV=2	>sp|Q02985|FHR3_HUMAN Complement factor H-related protein 3 OS=Homo sapiens GN=CFHR3 PE=1 SV=2	0	11.5152	4	13	1	1	37.3	97.2	106.2	112.5	84.1	3.19	9.14	7.6	6.36	3	3	3	3	182
P31146	Coronin-1A OS=Homo sapiens GN=CORO1A PE=1 SV=4	>sp|P31146|COR1A_HUMAN Coronin-1A OS=Homo sapiens GN=CORO1A PE=1 SV=4	0	13.449	6	10	6	1	51	108.2	95.1	97.5	99.2	5.98	25.06	14.65	15.97	4	4	4	4	119
P23527	Histone H2B type 1-O OS=Homo sapiens GN=HIST1H2BO PE=1 SV=3	>sp|P23527|H2B1O_HUMAN Histone H2B type 1-O OS=Homo sapiens GN=HIST1H2BO PE=1 SV=3	0	29.3651	5	14	5	1	13.9													282
O60814	Histone H2B type 1-K OS=Homo sapiens GN=HIST1H2BK PE=1 SV=3	>sp|O60814|H2B1K_HUMAN Histone H2B type 1-K OS=Homo sapiens GN=HIST1H2BK PE=1 SV=3	0	29.3651	5	14	5	1	13.9	104.8	91	107.7	96.5	10.54	13.41	13.28	5.63	4	4	4	4	282
P58876	Histone H2B type 1-D OS=Homo sapiens GN=HIST1H2BD PE=1 SV=2	>sp|P58876|H2B1D_HUMAN Histone H2B type 1-D OS=Homo sapiens GN=HIST1H2BD PE=1 SV=2	0	29.3651	5	14	5	1	13.9													282
Q99877	Histone H2B type 1-N OS=Homo sapiens GN=HIST1H2BN PE=1 SV=3	>sp|Q99877|H2B1N_HUMAN Histone H2B type 1-N OS=Homo sapiens GN=HIST1H2BN PE=1 SV=3	0	29.3651	5	14	5	1	13.9													282
Q99880	Histone H2B type 1-L OS=Homo sapiens GN=HIST1H2BL PE=1 SV=3	>sp|Q99880|H2B1L_HUMAN Histone H2B type 1-L OS=Homo sapiens GN=HIST1H2BL PE=1 SV=3	0	29.3651	5	14	5	1	13.9													282
Q5QNW6	Histone H2B type 2-F OS=Homo sapiens GN=HIST2H2BF PE=1 SV=3	>sp|Q5QNW6|H2B2F_HUMAN Histone H2B type 2-F OS=Homo sapiens GN=HIST2H2BF PE=1 SV=3	0	29.3651	5	14	5	1	13.9													282
P33778	Histone H2B type 1-B OS=Homo sapiens GN=HIST1H2BB PE=1 SV=2	>sp|P33778|H2B1B_HUMAN Histone H2B type 1-B OS=Homo sapiens GN=HIST1H2BB PE=1 SV=2	0	29.3651	5	14	5	1	13.9													282
Q93079	Histone H2B type 1-H OS=Homo sapiens GN=HIST1H2BH PE=1 SV=3	>sp|Q93079|H2B1H_HUMAN Histone H2B type 1-H OS=Homo sapiens GN=HIST1H2BH PE=1 SV=3	0	29.3651	5	14	5	1	13.9													282
P06899	Histone H2B type 1-J OS=Homo sapiens GN=HIST1H2BJ PE=1 SV=3	>sp|P06899|H2B1J_HUMAN Histone H2B type 1-J OS=Homo sapiens GN=HIST1H2BJ PE=1 SV=3	0	29.3651	5	14	5	1	13.9													282
Q99879	Histone H2B type 1-M OS=Homo sapiens GN=HIST1H2BM PE=1 SV=3	>sp|Q99879|H2B1M_HUMAN Histone H2B type 1-M OS=Homo sapiens GN=HIST1H2BM PE=1 SV=3	0	29.3651	5	14	5	1	14													282
P62807	Histone H2B type 1-C/E/F/G/I OS=Homo sapiens GN=HIST1H2BC PE=1 SV=4	>sp|P62807|H2B1C_HUMAN Histone H2B type 1-C/E/F/G/I OS=Homo sapiens GN=HIST1H2BC PE=1 SV=4	0	29.3651	5	14	5	1	13.9													282
Q16778	Histone H2B type 2-E OS=Homo sapiens GN=HIST2H2BE PE=1 SV=3	>sp|Q16778|H2B2E_HUMAN Histone H2B type 2-E OS=Homo sapiens GN=HIST2H2BE PE=1 SV=3	0	29.3651	5	14	5	1	13.9													282
P30043	Flavin reductase (NADPH) OS=Homo sapiens GN=BLVRB PE=1 SV=3	>sp|P30043|BLVRB_HUMAN Flavin reductase (NADPH) OS=Homo sapiens GN=BLVRB PE=1 SV=3	0	24.7573	4	5	4	1	22.1	84.7	81.3	105.4	128.6	15.38	12.57	10.55	10.7	4	4	4	4	172
Q9Y6R7	IgGFc-binding protein OS=Homo sapiens GN=FCGBP PE=1 SV=3	>sp|Q9Y6R7|FCGBP_HUMAN IgGFc-binding protein OS=Homo sapiens GN=FCGBP PE=1 SV=3	0	2.75671	9	9	9	1	571.6	100.6	107.4	95.8	96.2	16.89	10.34	7.84	10.99	5	5	5	5	125
P27348	14-3-3 protein theta OS=Homo sapiens GN=YWHAQ PE=1 SV=1	>sp|P27348|1433T_HUMAN 14-3-3 protein theta OS=Homo sapiens GN=YWHAQ PE=1 SV=1	0	15.102	5	10	1	1	27.7													152
Q9NY65	Tubulin alpha-8 chain OS=Homo sapiens GN=TUBA8 PE=1 SV=1	>sp|Q9NY65|TBA8_HUMAN Tubulin alpha-8 chain OS=Homo sapiens GN=TUBA8 PE=1 SV=1	0	18.0401	5	6	1	1	50.1													173
P13489	Ribonuclease inhibitor OS=Homo sapiens GN=RNH1 PE=1 SV=2	>sp|P13489|RINI_HUMAN Ribonuclease inhibitor OS=Homo sapiens GN=RNH1 PE=1 SV=2	0	11.2798	3	6	3	1	49.9	102.1	83.4	96	118.4	7.61	5.71	6.91	9.27	3	3	3	3	188
P80188	Neutrophil gelatinase-associated lipocalin OS=Homo sapiens GN=LCN2 PE=1 SV=2	>sp|P80188|NGAL_HUMAN Neutrophil gelatinase-associated lipocalin OS=Homo sapiens GN=LCN2 PE=1 SV=2	0	43.9394	7	7	7	1	22.6	101.6	111.6	95.4	91.5	12.73	5.57	8.46	4.24	5	5	5	5	182
Q14766	Latent-transforming growth factor beta-binding protein 1 OS=Homo sapiens GN=LTBP1 PE=1 SV=4	>sp|Q14766|LTBP1_HUMAN Latent-transforming growth factor beta-binding protein 1 OS=Homo sapiens GN=LTBP1 PE=1 SV=4	0	3.48635	4	5	4	1	186.7	96.4	114.4	93.7	95.5	1.52	8.14	3.77	12.2	3	3	3	3	167
P61981	14-3-3 protein gamma OS=Homo sapiens GN=YWHAG PE=1 SV=2	>sp|P61981|1433G_HUMAN 14-3-3 protein gamma OS=Homo sapiens GN=YWHAG PE=1 SV=2	0	17.4089	5	8	2	1	28.3	100.9	74.3	95.6	129.1					1	1	1	1	139
P01033	Metalloproteinase inhibitor 1 OS=Homo sapiens GN=TIMP1 PE=1 SV=1	>sp|P01033|TIMP1_HUMAN Metalloproteinase inhibitor 1 OS=Homo sapiens GN=TIMP1 PE=1 SV=1	0	37.6812	5	7	5	1	23.2	102.4	103.8	95.4	98.4	4.94	2.37	3.49	4.29	3	3	3	3	105
Q9H299	SH3 domain-binding glutamic acid-rich-like protein 3 OS=Homo sapiens GN=SH3BGRL3 PE=1 SV=1	>sp|Q9H299|SH3L3_HUMAN SH3 domain-binding glutamic acid-rich-like protein 3 OS=Homo sapiens GN=SH3BGRL3 PE=1 SV=1	0	47.3118	5	6	5	1	10.4	84.5	93.7	116.9	104.9	12.01	9.39	2.32	16.04	4	4	4	4	178
Q7Z7G0	Target of Nesh-SH3 OS=Homo sapiens GN=ABI3BP PE=1 SV=1	>sp|Q7Z7G0|TARSH_HUMAN Target of Nesh-SH3 OS=Homo sapiens GN=ABI3BP PE=1 SV=1	0	4.46512	3	5	3	1	118.6	102.7	108.7	92.8	95.8	2.87	4.12	1.19	0.44	2	2	2	2	116
P51572	B-cell receptor-associated protein 31 OS=Homo sapiens GN=BCAP31 PE=1 SV=3	>sp|P51572|BAP31_HUMAN B-cell receptor-associated protein 31 OS=Homo sapiens GN=BCAP31 PE=1 SV=3	0	12.1951	2	3	2	1	28	125.2	61.2	115.8	97.8					1	1	1	1	125
P05534	HLA class I histocompatibility antigen, A-24 alpha chain OS=Homo sapiens GN=HLA-A PE=1 SV=2	>sp|P05534|1A24_HUMAN HLA class I histocompatibility antigen, A-24 alpha chain OS=Homo sapiens GN=HLA-A PE=1 SV=2	0	19.726	5	6	3	1	40.7	102.9	112.6	86.3	98.2	41.34	10.22	19.96	14.06	2	2	2	2	120
P08294	Extracellular superoxide dismutase [Cu-Zn] OS=Homo sapiens GN=SOD3 PE=1 SV=2	>sp|P08294|SODE_HUMAN Extracellular superoxide dismutase [Cu-Zn] OS=Homo sapiens GN=SOD3 PE=1 SV=2	0	30.4167	5	5	5	1	25.8	99.1	105.7	96.3	98.9	19.1	9.29	15.26	3.6	4	4	4	4	98
Q13885	Tubulin beta-2A chain OS=Homo sapiens GN=TUBB2A PE=1 SV=1	>sp|Q13885|TBB2A_HUMAN Tubulin beta-2A chain OS=Homo sapiens GN=TUBB2A PE=1 SV=1	0	13.2584	5	7	5	1	49.9													214
Q9BVA1	Tubulin beta-2B chain OS=Homo sapiens GN=TUBB2B PE=1 SV=1	>sp|Q9BVA1|TBB2B_HUMAN Tubulin beta-2B chain OS=Homo sapiens GN=TUBB2B PE=1 SV=1	0	13.2584	5	7	5	1	49.9													214
Q6FI13	Histone H2A type 2-A OS=Homo sapiens GN=HIST2H2AA3 PE=1 SV=3	>sp|Q6FI13|H2A2A_HUMAN Histone H2A type 2-A OS=Homo sapiens GN=HIST2H2AA3 PE=1 SV=3	0	40	4	10	1	1	14.1		114.9	163	122						1	1	1	215
Q16777	Histone H2A type 2-C OS=Homo sapiens GN=HIST2H2AC PE=1 SV=4	>sp|Q16777|H2A2C_HUMAN Histone H2A type 2-C OS=Homo sapiens GN=HIST2H2AC PE=1 SV=4	0	40.3101	4	10	1	1	14													215
Q86UX7	Fermitin family homolog 3 OS=Homo sapiens GN=FERMT3 PE=1 SV=1	>sp|Q86UX7|URP2_HUMAN Fermitin family homolog 3 OS=Homo sapiens GN=FERMT3 PE=1 SV=1	0	11.5442	7	8	7	1	75.9	90.7	90	110.9	108.4	6.84	10.6	9.5	14.16	3	3	3	3	161
Q9Y5Y7	Lymphatic vessel endothelial hyaluronic acid receptor 1 OS=Homo sapiens GN=LYVE1 PE=1 SV=2	>sp|Q9Y5Y7|LYVE1_HUMAN Lymphatic vessel endothelial hyaluronic acid receptor 1 OS=Homo sapiens GN=LYVE1 PE=1 SV=2	0	15.2174	5	7	5	1	35.2	105.6	105.4	89.7	99.3	5.64	11.26	3.63	8.3	3	3	3	3	110
P02794	Ferritin heavy chain OS=Homo sapiens GN=FTH1 PE=1 SV=2	>sp|P02794|FRIH_HUMAN Ferritin heavy chain OS=Homo sapiens GN=FTH1 PE=1 SV=2	0	25.6831	4	8	4	1	21.2	120.6	91.8	73.1	114.5					1	1	1	1	151
P0DMV9	Heat shock 70 kDa protein 1B OS=Homo sapiens GN=HSPA1B PE=1 SV=1	>sp|P0DMV9|HS71B_HUMAN Heat shock 70 kDa protein 1B OS=Homo sapiens GN=HSPA1B PE=1 SV=1; >sp|P0DMV8|HS71A_HUMAN Heat shock 70 kDa protein 1A OS=Homo sapiens GN=HSPA1A PE=1 SV=1	0	13.8846	7	7	4	1	70	91.4	111.4	90.4	106.7	3.68	7.01	11.88	7.48	3	3	3	3	167
Q8N257	Histone H2B type 3-B OS=Homo sapiens GN=HIST3H2BB PE=1 SV=3	>sp|Q8N257|H2B3B_HUMAN Histone H2B type 3-B OS=Homo sapiens GN=HIST3H2BB PE=1 SV=3	0	23.8095	4	13	4	1	13.9													278
P01766	Ig heavy chain V-III region BRO OS=Homo sapiens PE=1 SV=1	>sp|P01766|HV305_HUMAN Ig heavy chain V-III region BRO OS=Homo sapiens PE=1 SV=1	0	25	2	5	1	1	13.2	74.1	149.8	89.1	87					1	1	1	1	205
P20671	Histone H2A type 1-D OS=Homo sapiens GN=HIST1H2AD PE=1 SV=2	>sp|P20671|H2A1D_HUMAN Histone H2A type 1-D OS=Homo sapiens GN=HIST1H2AD PE=1 SV=2	0	40	4	10	1	1	14.1													216
Q9BTM1	Histone H2A.J OS=Homo sapiens GN=H2AFJ PE=1 SV=1	>sp|Q9BTM1|H2AJ_HUMAN Histone H2A.J OS=Homo sapiens GN=H2AFJ PE=1 SV=1	0	40.3101	4	10	1	1	14													216
Q7L7L0	Histone H2A type 3 OS=Homo sapiens GN=HIST3H2A PE=1 SV=3	>sp|Q7L7L0|H2A3_HUMAN Histone H2A type 3 OS=Homo sapiens GN=HIST3H2A PE=1 SV=3	0	40	4	10	1	1	14.1													216
Q96KK5	Histone H2A type 1-H OS=Homo sapiens GN=HIST1H2AH PE=1 SV=3	>sp|Q96KK5|H2A1H_HUMAN Histone H2A type 1-H OS=Homo sapiens GN=HIST1H2AH PE=1 SV=3	0	40.625	4	10	1	1	13.9													216
P0C0S8	Histone H2A type 1 OS=Homo sapiens GN=HIST1H2AG PE=1 SV=2	>sp|P0C0S8|H2A1_HUMAN Histone H2A type 1 OS=Homo sapiens GN=HIST1H2AG PE=1 SV=2	0	40	4	10	1	1	14.1													216
P04908	Histone H2A type 1-B/E OS=Homo sapiens GN=HIST1H2AB PE=1 SV=2	>sp|P04908|H2A1B_HUMAN Histone H2A type 1-B/E OS=Homo sapiens GN=HIST1H2AB PE=1 SV=2	0	40	4	10	1	1	14.1													216
Q93077	Histone H2A type 1-C OS=Homo sapiens GN=HIST1H2AC PE=1 SV=3	>sp|Q93077|H2A1C_HUMAN Histone H2A type 1-C OS=Homo sapiens GN=HIST1H2AC PE=1 SV=3	0	40	4	10	1	1	14.1													216
Q99878	Histone H2A type 1-J OS=Homo sapiens GN=HIST1H2AJ PE=1 SV=3	>sp|Q99878|H2A1J_HUMAN Histone H2A type 1-J OS=Homo sapiens GN=HIST1H2AJ PE=1 SV=3	0	40.625	4	10	1	1	13.9													216
P16104	Histone H2AX OS=Homo sapiens GN=H2AFX PE=1 SV=2	>sp|P16104|H2AX_HUMAN Histone H2AX OS=Homo sapiens GN=H2AFX PE=1 SV=2	0	36.3636	4	10	1	1	15.1	103.5	86.2	102.3	108	13.96	6.46	4.86	13.16	4	4	4	4	216
P57053	Histone H2B type F-S OS=Homo sapiens GN=H2BFS PE=1 SV=2	>sp|P57053|H2BFS_HUMAN Histone H2B type F-S OS=Homo sapiens GN=H2BFS PE=1 SV=2	0	23.8095	4	13	4	1	13.9													282
Q96A08	Histone H2B type 1-A OS=Homo sapiens GN=HIST1H2BA PE=1 SV=3	>sp|Q96A08|H2B1A_HUMAN Histone H2B type 1-A OS=Homo sapiens GN=HIST1H2BA PE=1 SV=3	0	23.622	4	13	4	1	14.2													282
Q9NPY3	Complement component C1q receptor OS=Homo sapiens GN=CD93 PE=1 SV=3	>sp|Q9NPY3|C1QR1_HUMAN Complement component C1q receptor OS=Homo sapiens GN=CD93 PE=1 SV=3	0	16.5644	6	7	6	1	68.5	91.9	109.7	87.1	111.2	3.82	8.02	7.04	15.93	3	3	3	3	119
P33151	Cadherin-5 OS=Homo sapiens GN=CDH5 PE=1 SV=5	>sp|P33151|CADH5_HUMAN Cadherin-5 OS=Homo sapiens GN=CDH5 PE=1 SV=5	0	9.18367	6	6	6	1	87.5	98.4	98.8	100.3	102.4	12.38	3.16	8.64	10.09	4	4	4	4	109
Q14019	Coactosin-like protein OS=Homo sapiens GN=COTL1 PE=1 SV=3	>sp|Q14019|COTL1_HUMAN Coactosin-like protein OS=Homo sapiens GN=COTL1 PE=1 SV=3	0	44.3662	6	9	6	1	15.9	99	88.2	96.1	116.6	11.48	17.85	10.04	10.89	4	4	4	4	168
Q6NXT2	Histone H3.3C OS=Homo sapiens GN=H3F3C PE=1 SV=3	>sp|Q6NXT2|H3C_HUMAN Histone H3.3C OS=Homo sapiens GN=H3F3C PE=1 SV=3	0	24.4444	6	16	6	1	15.2													137
P00491	Purine nucleoside phosphorylase OS=Homo sapiens GN=PNP PE=1 SV=2	>sp|P00491|PNPH_HUMAN Purine nucleoside phosphorylase OS=Homo sapiens GN=PNP PE=1 SV=2	0	21.4533	4	4	4	1	32.1	102.3	90.9	97.6	109.2	6.68	1.4	5.82	0.1	2	2	2	2	100
Q15166	Serum paraoxonase/lactonase 3 OS=Homo sapiens GN=PON3 PE=1 SV=3	>sp|Q15166|PON3_HUMAN Serum paraoxonase/lactonase 3 OS=Homo sapiens GN=PON3 PE=1 SV=3	0	14.9718	5	9	3	1	39.6	106.5	110.5	81.4	101.6					1	1	1	1	154
P06454	Prothymosin alpha OS=Homo sapiens GN=PTMA PE=1 SV=2	>sp|P06454|PTMA_HUMAN Prothymosin alpha OS=Homo sapiens GN=PTMA PE=1 SV=2	0	12.6126	2	15	2	1	12.2	105.1	95.8	88.6	110.5	5.83	7.01	7.14	7.06	6	6	6	6	469
P54108	Cysteine-rich secretory protein 3 OS=Homo sapiens GN=CRISP3 PE=1 SV=1	>sp|P54108|CRIS3_HUMAN Cysteine-rich secretory protein 3 OS=Homo sapiens GN=CRISP3 PE=1 SV=1	0	27.7551	5	8	5	1	27.6	97.4	116	85.8	100.7	11.94	8.94	7.01	9.05	5	5	5	5	162
P07477	Trypsin-1 OS=Homo sapiens GN=PRSS1 PE=1 SV=1	>sp|P07477|TRY1_HUMAN Trypsin-1 OS=Homo sapiens GN=PRSS1 PE=1 SV=1	0	11.336	2	11	2	1	26.5	108.2	103	91.2	97.5	13.37	14.81	13.43	12.12	4	4	4	4	196
P23284	Peptidyl-prolyl cis-trans isomerase B OS=Homo sapiens GN=PPIB PE=1 SV=2	>sp|P23284|PPIB_HUMAN Peptidyl-prolyl cis-trans isomerase B OS=Homo sapiens GN=PPIB PE=1 SV=2	0	25.9259	6	7	6	1	23.7	100.9	103.8	98.8	96.5	10.55	8.07	3.62	4.85	4	4	4	4	175
P01593	Ig kappa chain V-I region AG OS=Homo sapiens PE=1 SV=1	>sp|P01593|KV101_HUMAN Ig kappa chain V-I region AG OS=Homo sapiens PE=1 SV=1	0	37.963	3	4	1	1	12	88.9	121.6	90.1	99.4	11.81	1.51	7.08	6	2	2	2	2	147
P67936	Tropomyosin alpha-4 chain OS=Homo sapiens GN=TPM4 PE=1 SV=3	>sp|P67936|TPM4_HUMAN Tropomyosin alpha-4 chain OS=Homo sapiens GN=TPM4 PE=1 SV=3	0	27.4194	8	8	8	1	28.5	100.8	84.3	105.7	109.2	12.77	15.08	7.93	11.6	3	3	3	3	105
P02452	Collagen alpha-1(I) chain OS=Homo sapiens GN=COL1A1 PE=1 SV=5	>sp|P02452|CO1A1_HUMAN Collagen alpha-1(I) chain OS=Homo sapiens GN=COL1A1 PE=1 SV=5	0	3.34699	4	6	4	1	138.9	123.7	115.9	74.1	86.3	12.07	5.95	10.45	8.15	4	4	4	4	199
P13746	HLA class I histocompatibility antigen, A-11 alpha chain OS=Homo sapiens GN=HLA-A PE=1 SV=1	>sp|P13746|1A11_HUMAN HLA class I histocompatibility antigen, A-11 alpha chain OS=Homo sapiens GN=HLA-A PE=1 SV=1	0	16.4384	4	5	2	1	40.9													120
P04439	HLA class I histocompatibility antigen, A-3 alpha chain OS=Homo sapiens GN=HLA-A PE=1 SV=2	>sp|P04439|1A03_HUMAN HLA class I histocompatibility antigen, A-3 alpha chain OS=Homo sapiens GN=HLA-A PE=1 SV=2	0	16.4384	4	5	2	1	40.8													120
P30447	HLA class I histocompatibility antigen, A-23 alpha chain OS=Homo sapiens GN=HLA-A PE=1 SV=1	>sp|P30447|1A23_HUMAN HLA class I histocompatibility antigen, A-23 alpha chain OS=Homo sapiens GN=HLA-A PE=1 SV=1	0	16.4384	4	5	2	1	40.7													120
P15311	Ezrin OS=Homo sapiens GN=EZR PE=1 SV=4	>sp|P15311|EZRI_HUMAN Ezrin OS=Homo sapiens GN=EZR PE=1 SV=4	0	6.99659	6	8	6	1	69.4													118
P35241	Radixin OS=Homo sapiens GN=RDX PE=1 SV=1	>sp|P35241|RADI_HUMAN Radixin OS=Homo sapiens GN=RDX PE=1 SV=1	0	7.03259	6	8	6	1	68.5													118
P13797	Plastin-3 OS=Homo sapiens GN=PLS3 PE=1 SV=4	>sp|P13797|PLST_HUMAN Plastin-3 OS=Homo sapiens GN=PLS3 PE=1 SV=4	0	9.36508	6	11	6	1	70.8													128
P05141	ADP/ATP translocase 2 OS=Homo sapiens GN=SLC25A5 PE=1 SV=7	>sp|P05141|ADT2_HUMAN ADP/ATP translocase 2 OS=Homo sapiens GN=SLC25A5 PE=1 SV=7	0	22.1477	7	9	3	1	32.8	120.2	68	112.4	99.3					1	1	1	1	186
P10720	Platelet factor 4 variant OS=Homo sapiens GN=PF4V1 PE=1 SV=1	>sp|P10720|PF4V_HUMAN Platelet factor 4 variant OS=Homo sapiens GN=PF4V1 PE=1 SV=1	0	37.5	3	9	1	1	11.5	78	110.9	80.5	130.6					1	1	1	1	161
Q13103	Secreted phosphoprotein 24 OS=Homo sapiens GN=SPP2 PE=1 SV=1	>sp|Q13103|SPP24_HUMAN Secreted phosphoprotein 24 OS=Homo sapiens GN=SPP2 PE=1 SV=1	0	20.3791	4	7	4	1	24.3	114.4	103	79	103.5	9.12	4.23	8.35	11.37	4	4	4	4	104
P01617	Ig kappa chain V-II region TEW OS=Homo sapiens PE=1 SV=1	>sp|P01617|KV204_HUMAN Ig kappa chain V-II region TEW OS=Homo sapiens PE=1 SV=1	0	41.5929	3	4	3	1	12.3	91.8	159.6	77.4	71.3	35.79	5.45	23.35	8.53	2	2	2	2	164
P30493	HLA class I histocompatibility antigen, B-55 alpha chain OS=Homo sapiens GN=HLA-B PE=1 SV=1	>sp|P30493|1B55_HUMAN HLA class I histocompatibility antigen, B-55 alpha chain OS=Homo sapiens GN=HLA-B PE=1 SV=1	0	19.8895	6	6	4	1	40.5	82.1	94.5	100	123.5	26.2	8.97	10.85	9.08	5	5	5	5	133
Q29940	HLA class I histocompatibility antigen, B-59 alpha chain OS=Homo sapiens GN=HLA-B PE=1 SV=1	>sp|Q29940|1B59_HUMAN HLA class I histocompatibility antigen, B-59 alpha chain OS=Homo sapiens GN=HLA-B PE=1 SV=1	0	19.8895	6	6	4	1	40.6													133
P12814	Alpha-actinin-1 OS=Homo sapiens GN=ACTN1 PE=1 SV=2	>sp|P12814|ACTN1_HUMAN Alpha-actinin-1 OS=Homo sapiens GN=ACTN1 PE=1 SV=2	0	9.08072	7	7	7	1	103	99.4	110.2	92.2	98.2	14.09	10.44	10.09	8.81	5	5	5	5	88
Q9NPH3	Interleukin-1 receptor accessory protein OS=Homo sapiens GN=IL1RAP PE=1 SV=2	>sp|Q9NPH3|IL1AP_HUMAN Interleukin-1 receptor accessory protein OS=Homo sapiens GN=IL1RAP PE=1 SV=2	0	11.2281	7	7	7	1	65.4	99	115.3	92.6	93.1	15.5	11.74	6.07	13.89	5	5	5	5	80
P49908	Selenoprotein P OS=Homo sapiens GN=SEPP1 PE=1 SV=3	>sp|P49908|SEPP1_HUMAN Selenoprotein P OS=Homo sapiens GN=SEPP1 PE=1 SV=3	0	14.4357	6	8	6	1	43.2	99.7	111.4	94.2	94.7	9.88	3.73	2.71	9.74	6	6	6	6	118
Q6YHK3	CD109 antigen OS=Homo sapiens GN=CD109 PE=1 SV=2	>sp|Q6YHK3|CD109_HUMAN CD109 antigen OS=Homo sapiens GN=CD109 PE=1 SV=2	0	4.42907	6	6	6	1	161.6	98.7	105.2	94.9	101.1	3.03	8.9	4.98	4.49	4	4	4	4	142
Q13740	CD166 antigen OS=Homo sapiens GN=ALCAM PE=1 SV=2	>sp|Q13740|CD166_HUMAN CD166 antigen OS=Homo sapiens GN=ALCAM PE=1 SV=2	0	8.74786	5	6	5	1	65.1	93.9	113.8	95.6	96.7	4.59	3.09	3.75	2.89	2	2	2	2	95
P07738	Bisphosphoglycerate mutase OS=Homo sapiens GN=BPGM PE=1 SV=2	>sp|P07738|PMGE_HUMAN Bisphosphoglycerate mutase OS=Homo sapiens GN=BPGM PE=1 SV=2	0	28.1853	5	5	5	1	30	78.2	72.6	103.2	146	9.48	27.84	8.92	12.81	3	3	3	3	66
P37837	Transaldolase OS=Homo sapiens GN=TALDO1 PE=1 SV=2	>sp|P37837|TALDO_HUMAN Transaldolase OS=Homo sapiens GN=TALDO1 PE=1 SV=2	0	19.8813	7	7	7	1	37.5	105.2	102.7	82.9	109.2	9.57	6.75	6.11	5.97	5	5	5	5	146
P62258	14-3-3 protein epsilon OS=Homo sapiens GN=YWHAE PE=1 SV=1	>sp|P62258|1433E_HUMAN 14-3-3 protein epsilon OS=Homo sapiens GN=YWHAE PE=1 SV=1	0	21.5686	5	8	4	1	29.2	122.2	80.2	84.5	113.1	5.34	3.44	10.44	11.13	2	2	2	2	214
P33908	Mannosyl-oligosaccharide 1,2-alpha-mannosidase IA OS=Homo sapiens GN=MAN1A1 PE=1 SV=3	>sp|P33908|MA1A1_HUMAN Mannosyl-oligosaccharide 1,2-alpha-mannosidase IA OS=Homo sapiens GN=MAN1A1 PE=1 SV=3	0	8.26953	5	7	5	1	72.9	100.8	91.8	96.7	110.7	9.1	9.69	18.15	4.3	4	4	4	4	116
P23470	Receptor-type tyrosine-protein phosphatase gamma OS=Homo sapiens GN=PTPRG PE=1 SV=4	>sp|P23470|PTPRG_HUMAN Receptor-type tyrosine-protein phosphatase gamma OS=Homo sapiens GN=PTPRG PE=1 SV=4	0	2.90657	4	5	4	1	161.9	101.8	102.7	94.4	101.2	3.84	3.97	3.25	2.29	4	4	4	4	133
P08238	Heat shock protein HSP 90-beta OS=Homo sapiens GN=HSP90AB1 PE=1 SV=4	>sp|P08238|HS90B_HUMAN Heat shock protein HSP 90-beta OS=Homo sapiens GN=HSP90AB1 PE=1 SV=4	0	8.28729	6	7	2	1	83.2	118.1	92.4	82.2	107.3					1	1	1	1	123
P08253	72 kDa type IV collagenase OS=Homo sapiens GN=MMP2 PE=1 SV=2	>sp|P08253|MMP2_HUMAN 72 kDa type IV collagenase OS=Homo sapiens GN=MMP2 PE=1 SV=2	0	9.54545	5	5	5	1	73.8	95.1	111.8	96.5	96.6	3.24	5.34	2.84	7.62	3	3	3	3	107
Q8IUE6	Histone H2A type 2-B OS=Homo sapiens GN=HIST2H2AB PE=1 SV=3	>sp|Q8IUE6|H2A2B_HUMAN Histone H2A type 2-B OS=Homo sapiens GN=HIST2H2AB PE=1 SV=3	0	34.6154	3	7	1	1	14													188
P54652	Heat shock-related 70 kDa protein 2 OS=Homo sapiens GN=HSPA2 PE=1 SV=1	>sp|P54652|HSP72_HUMAN Heat shock-related 70 kDa protein 2 OS=Homo sapiens GN=HSPA2 PE=1 SV=1	0	8.92019	5	5	1	1	70													153
P00338	L-lactate dehydrogenase A chain OS=Homo sapiens GN=LDHA PE=1 SV=2	>sp|P00338|LDHA_HUMAN L-lactate dehydrogenase A chain OS=Homo sapiens GN=LDHA PE=1 SV=2	0	17.1687	6	6	5	1	36.7	95	101.9	79	124.1	11.3	8	7.79	10.96	4	4	4	4	140
P03950	Angiogenin OS=Homo sapiens GN=ANG PE=1 SV=1	>sp|P03950|ANGI_HUMAN Angiogenin OS=Homo sapiens GN=ANG PE=1 SV=1	0	28.5714	4	5	4	1	16.5	89	107	105.5	98.4	1.53	4.63	2.41	6.35	3	3	3	3	93
Q9H4A9	Dipeptidase 2 OS=Homo sapiens GN=DPEP2 PE=1 SV=2	>sp|Q9H4A9|DPEP2_HUMAN Dipeptidase 2 OS=Homo sapiens GN=DPEP2 PE=1 SV=2	0	11.3169	4	4	4	1	53.3	106.5	108.2	88.3	97	8.75	3.32	8.79	6.29	3	3	3	3	132
P30455	HLA class I histocompatibility antigen, A-36 alpha chain OS=Homo sapiens GN=HLA-A PE=1 SV=1	>sp|P30455|1A36_HUMAN HLA class I histocompatibility antigen, A-36 alpha chain OS=Homo sapiens GN=HLA-A PE=1 SV=1	0	13.9726	3	4	1	1	40.9													107
P30443	HLA class I histocompatibility antigen, A-1 alpha chain OS=Homo sapiens GN=HLA-A PE=1 SV=1	>sp|P30443|1A01_HUMAN HLA class I histocompatibility antigen, A-1 alpha chain OS=Homo sapiens GN=HLA-A PE=1 SV=1	0	13.9726	3	4	1	1	40.8													107
P34096	Ribonuclease 4 OS=Homo sapiens GN=RNASE4 PE=1 SV=3	>sp|P34096|RNAS4_HUMAN Ribonuclease 4 OS=Homo sapiens GN=RNASE4 PE=1 SV=3	0	27.8912	3	4	3	1	16.8	100.7	115.1	87.9	96.4	8.04	3.39	4.14	5.6	3	3	3	3	109
P07195	L-lactate dehydrogenase B chain OS=Homo sapiens GN=LDHB PE=1 SV=2	>sp|P07195|LDHB_HUMAN L-lactate dehydrogenase B chain OS=Homo sapiens GN=LDHB PE=1 SV=2	0	14.9701	5	6	4	1	36.6	88.7	98.2	92.8	120.3	11.72	5.06	14.1	5.66	4	4	4	4	93
Q13790	Apolipoprotein F OS=Homo sapiens GN=APOF PE=1 SV=2	>sp|Q13790|APOF_HUMAN Apolipoprotein F OS=Homo sapiens GN=APOF PE=1 SV=2	0	11.6564	3	6	3	1	35.4	126.3	96.9	81.4	95.4	14.89	10.08	11.59	7.03	3	3	3	3	199
P16109	P-selectin OS=Homo sapiens GN=SELP PE=1 SV=3	>sp|P16109|LYAM3_HUMAN P-selectin OS=Homo sapiens GN=SELP PE=1 SV=3	0	5.42169	4	4	4	1	90.8	94.6	96.3	116	93	6.3	6.17	11.2	13.62	3	3	3	3	144
P0C6T2	Dolichyl-diphosphooligosaccharide--protein glycosyltransferase subunit 4 OS=Homo sapiens GN=OST4 PE=1 SV=1	>sp|P0C6T2|OST4_HUMAN Dolichyl-diphosphooligosaccharide--protein glycosyltransferase subunit 4 OS=Homo sapiens GN=OST4 PE=1 SV=1	0	91.8919	1	2	1	1	4.2	75.4	83.8	150.4	90.4					1	1	1	1	72
P13473	Lysosome-associated membrane glycoprotein 2 OS=Homo sapiens GN=LAMP2 PE=1 SV=2	>sp|P13473|LAMP2_HUMAN Lysosome-associated membrane glycoprotein 2 OS=Homo sapiens GN=LAMP2 PE=1 SV=2	0	11.4634	4	6	4	1	44.9	95.2	110.6	88.2	106	20.62	3.94	10.33	10.63	3	3	3	3	157
P30495	HLA class I histocompatibility antigen, B-56 alpha chain OS=Homo sapiens GN=HLA-B PE=1 SV=1	>sp|P30495|1B56_HUMAN HLA class I histocompatibility antigen, B-56 alpha chain OS=Homo sapiens GN=HLA-B PE=1 SV=1	0	16.5746	5	5	3	1	40.5													124
P30492	HLA class I histocompatibility antigen, B-54 alpha chain OS=Homo sapiens GN=HLA-B PE=1 SV=1	>sp|P30492|1B54_HUMAN HLA class I histocompatibility antigen, B-54 alpha chain OS=Homo sapiens GN=HLA-B PE=1 SV=1	0	16.0221	5	5	3	1	40.4													105
P55056	Apolipoprotein C-IV OS=Homo sapiens GN=APOC4 PE=1 SV=1	>sp|P55056|APOC4_HUMAN Apolipoprotein C-IV OS=Homo sapiens GN=APOC4 PE=1 SV=1	0	27.5591	4	8	4	1	14.5	89.8	89.5	105.4	115.4	1.12	1.33	12.32	11.1	2	2	2	2	110
P30456	HLA class I histocompatibility antigen, A-43 alpha chain OS=Homo sapiens GN=HLA-A PE=1 SV=1	>sp|P30456|1A43_HUMAN HLA class I histocompatibility antigen, A-43 alpha chain OS=Homo sapiens GN=HLA-A PE=1 SV=1	0	12.8767	3	4	2	1	41													103
P10599	Thioredoxin OS=Homo sapiens GN=TXN PE=1 SV=3	>sp|P10599|THIO_HUMAN Thioredoxin OS=Homo sapiens GN=TXN PE=1 SV=3	0	35.2381	3	5	3	1	11.7	72	88.1	106.2	133.7					1	1	1	1	130
P11597	Cholesteryl ester transfer protein OS=Homo sapiens GN=CETP PE=1 SV=2	>sp|P11597|CETP_HUMAN Cholesteryl ester transfer protein OS=Homo sapiens GN=CETP PE=1 SV=2	0	10.5477	5	5	5	1	54.7	98	104	86.3	111.7	9.64	8.05	8.81	10.2	4	4	4	4	104
P37802	Transgelin-2 OS=Homo sapiens GN=TAGLN2 PE=1 SV=3	>sp|P37802|TAGL2_HUMAN Transgelin-2 OS=Homo sapiens GN=TAGLN2 PE=1 SV=3	0	22.6131	4	5	4	1	22.4	84.2	88.7	129.3	97.8	8.46	9.6	10.47	13.09	4	4	4	4	98
P22894	Neutrophil collagenase OS=Homo sapiens GN=MMP8 PE=1 SV=1	>sp|P22894|MMP8_HUMAN Neutrophil collagenase OS=Homo sapiens GN=MMP8 PE=1 SV=1	0	10.2784	4	5	4	1	53.4	101	111.3	94.1	93.7	8.68	4.03	4.34	8.51	3	3	3	3	125
P13598	Intercellular adhesion molecule 2 OS=Homo sapiens GN=ICAM2 PE=1 SV=2	>sp|P13598|ICAM2_HUMAN Intercellular adhesion molecule 2 OS=Homo sapiens GN=ICAM2 PE=1 SV=2	0	11.6364	3	5	3	1	30.6	90.6	115.9	88.1	105.4	7.39	5.79	6.11	6.55	4	4	4	4	129
P27449	V-type proton ATPase 16 kDa proteolipid subunit OS=Homo sapiens GN=ATP6V0C PE=1 SV=1	>sp|P27449|VATL_HUMAN V-type proton ATPase 16 kDa proteolipid subunit OS=Homo sapiens GN=ATP6V0C PE=1 SV=1	0	20	1	2	1	1	15.7	105.5	61.4	116.6	116.5					1	1	1	1	125
P01344	Insulin-like growth factor II OS=Homo sapiens GN=IGF2 PE=1 SV=1	>sp|P01344|IGF2_HUMAN Insulin-like growth factor II OS=Homo sapiens GN=IGF2 PE=1 SV=1	0	13.8889	2	4	2	1	20.1	88.4	98.6	125.7	87.2	18.18	21.66	32.11	3.33	2	2	2	2	127
Q14515	SPARC-like protein 1 OS=Homo sapiens GN=SPARCL1 PE=1 SV=2	>sp|Q14515|SPRL1_HUMAN SPARC-like protein 1 OS=Homo sapiens GN=SPARCL1 PE=1 SV=2	0	10.5422	6	6	6	1	75.2	95.6	110.1	89.9	104.3	5.77	9.07	6.48	7.29	5	5	5	5	59
P01777	Ig heavy chain V-III region TEI OS=Homo sapiens PE=1 SV=1	>sp|P01777|HV316_HUMAN Ig heavy chain V-III region TEI OS=Homo sapiens PE=1 SV=1	0	15.9664	1	3	1	1	12.8													161
P12236	ADP/ATP translocase 3 OS=Homo sapiens GN=SLC25A6 PE=1 SV=4	>sp|P12236|ADT3_HUMAN ADP/ATP translocase 3 OS=Homo sapiens GN=SLC25A6 PE=1 SV=4	0	18.7919	6	8	2	1	32.8													143
P12235	ADP/ATP translocase 1 OS=Homo sapiens GN=SLC25A4 PE=1 SV=4	>sp|P12235|ADT1_HUMAN ADP/ATP translocase 1 OS=Homo sapiens GN=SLC25A4 PE=1 SV=4	0	18.7919	6	8	2	1	33	133.2	88.4	81.2	97.1					1	1	1	1	143
Q86YZ3	Hornerin OS=Homo sapiens GN=HRNR PE=1 SV=2	>sp|Q86YZ3|HORN_HUMAN Hornerin OS=Homo sapiens GN=HRNR PE=1 SV=2	0	6.80702	4	4	4	1	282.2													136
P01768	Ig heavy chain V-III region CAM OS=Homo sapiens PE=1 SV=1	>sp|P01768|HV307_HUMAN Ig heavy chain V-III region CAM OS=Homo sapiens PE=1 SV=1	0	21.3115	3	7	2	1	13.7	108.7	115.2	81.3	94.8	38.84	23.69	18.58	2.43	3	3	3	3	98
P63244	Guanine nucleotide-binding protein subunit beta-2-like 1 OS=Homo sapiens GN=GNB2L1 PE=1 SV=3	>sp|P63244|GBLP_HUMAN Guanine nucleotide-binding protein subunit beta-2-like 1 OS=Homo sapiens GN=GNB2L1 PE=1 SV=3	0	16.0883	4	7	4	1	35.1	121.1	84.8	83.8	110.3					1	1	1	1	129
P01779	Ig heavy chain V-III region TUR OS=Homo sapiens PE=1 SV=1	>sp|P01779|HV318_HUMAN Ig heavy chain V-III region TUR OS=Homo sapiens PE=1 SV=1	0	16.3793	1	4	1	1	12.4													191
P01776	Ig heavy chain V-III region WAS OS=Homo sapiens PE=1 SV=1	>sp|P01776|HV315_HUMAN Ig heavy chain V-III region WAS OS=Homo sapiens PE=1 SV=1	0	16.2393	1	4	1	1	13.1													191
P01774	Ig heavy chain V-III region POM OS=Homo sapiens PE=1 SV=1	>sp|P01774|HV313_HUMAN Ig heavy chain V-III region POM OS=Homo sapiens PE=1 SV=1	0	15.9664	1	4	1	1	12.9													191
Q15195	Plasminogen-like protein A OS=Homo sapiens GN=PLGLA PE=2 SV=1	>sp|Q15195|PLGA_HUMAN Plasminogen-like protein A OS=Homo sapiens GN=PLGLA PE=2 SV=1	0	23.9583	4	12	4	1	10.9													202
P00390	Glutathione reductase, mitochondrial OS=Homo sapiens GN=GSR PE=1 SV=2	>sp|P00390|GSHR_HUMAN Glutathione reductase, mitochondrial OS=Homo sapiens GN=GSR PE=1 SV=2	0	14.751	4	5	4	1	56.2	103.1	103.8	83.2	109.9	12.37	3.69	3.08	10.26	3	3	3	3	91
P08246	Neutrophil elastase OS=Homo sapiens GN=ELANE PE=1 SV=1	>sp|P08246|ELNE_HUMAN Neutrophil elastase OS=Homo sapiens GN=ELANE PE=1 SV=1	0	19.8502	4	5	4	1	28.5	101.7	89.7	97.9	110.6	5.54	0.37	7.97	11.85	2	2	2	2	77
Q9UNW1	Multiple inositol polyphosphate phosphatase 1 OS=Homo sapiens GN=MINPP1 PE=1 SV=1	>sp|Q9UNW1|MINP1_HUMAN Multiple inositol polyphosphate phosphatase 1 OS=Homo sapiens GN=MINPP1 PE=1 SV=1	0	11.9097	5	5	5	1	55	98.7	101.9	95.6	103.8	11.8	6.5	9.33	11.76	4	4	4	4	78
P12109	Collagen alpha-1(VI) chain OS=Homo sapiens GN=COL6A1 PE=1 SV=3	>sp|P12109|CO6A1_HUMAN Collagen alpha-1(VI) chain OS=Homo sapiens GN=COL6A1 PE=1 SV=3	0	4.96109	4	4	4	1	108.5	113.8	101.3	92.7	92.3					1	1	1	1	99
P25705	ATP synthase subunit alpha, mitochondrial OS=Homo sapiens GN=ATP5A1 PE=1 SV=1	>sp|P25705|ATPA_HUMAN ATP synthase subunit alpha, mitochondrial OS=Homo sapiens GN=ATP5A1 PE=1 SV=1	0	11.0307	5	5	5	1	59.7	130	85.6	80.8	103.7					1	1	1	1	86
Q01518	Adenylyl cyclase-associated protein 1 OS=Homo sapiens GN=CAP1 PE=1 SV=5	>sp|Q01518|CAP1_HUMAN Adenylyl cyclase-associated protein 1 OS=Homo sapiens GN=CAP1 PE=1 SV=5	0	12.2105	4	5	4	1	51.9	95.9	103.5	111	89.6					1	1	1	1	73
P01597	Ig kappa chain V-I region DEE OS=Homo sapiens PE=1 SV=1	>sp|P01597|KV105_HUMAN Ig kappa chain V-I region DEE OS=Homo sapiens PE=1 SV=1	0	16.6667	2	3	1	1	11.7	93.6	123.3	87.6	95.5					1	1	1	1	106
P17066	Heat shock 70 kDa protein 6 OS=Homo sapiens GN=HSPA6 PE=1 SV=2	>sp|P17066|HSP76_HUMAN Heat shock 70 kDa protein 6 OS=Homo sapiens GN=HSPA6 PE=1 SV=2	0	7.46501	4	4	2	1	71													121
Q05315	Galectin-10 OS=Homo sapiens GN=CLC PE=1 SV=3	>sp|Q05315|LEG10_HUMAN Galectin-10 OS=Homo sapiens GN=CLC PE=1 SV=3	0	20.4225	2	3	2	1	16.4	188	97.4	51.4	63.2					1	1	1	1	196
P62937	Peptidyl-prolyl cis-trans isomerase A OS=Homo sapiens GN=PPIA PE=1 SV=2	>sp|P62937|PPIA_HUMAN Peptidyl-prolyl cis-trans isomerase A OS=Homo sapiens GN=PPIA PE=1 SV=2	0	26.0606	4	5	4	1	18	86.7	92	98.6	122.6	1.36	5.32	17.65	11.17	2	2	2	2	85
P43121	Cell surface glycoprotein MUC18 OS=Homo sapiens GN=MCAM PE=1 SV=2	>sp|P43121|MUC18_HUMAN Cell surface glycoprotein MUC18 OS=Homo sapiens GN=MCAM PE=1 SV=2	0	8.66873	4	4	4	1	71.6	102.1	104.8	95.5	97.6	0.88	7.07	9.84	1.1	2	2	2	2	84
Q9Y4L1	Hypoxia up-regulated protein 1 OS=Homo sapiens GN=HYOU1 PE=1 SV=1	>sp|Q9Y4L1|HYOU1_HUMAN Hypoxia up-regulated protein 1 OS=Homo sapiens GN=HYOU1 PE=1 SV=1	0	5.00501	5	5	5	1	111.3	96.1	102.8	88.9	112.2	8.31	3.97	5.32	3.52	4	4	4	4	60
P35555	Fibrillin-1 OS=Homo sapiens GN=FBN1 PE=1 SV=3	>sp|P35555|FBN1_HUMAN Fibrillin-1 OS=Homo sapiens GN=FBN1 PE=1 SV=3	0	1.67189	4	4	4	1	312	116.9	101	93.2	88.9	8.94	7.72	6.06	9.83	4	4	4	4	66
P12955	Xaa-Pro dipeptidase OS=Homo sapiens GN=PEPD PE=1 SV=3	>sp|P12955|PEPD_HUMAN Xaa-Pro dipeptidase OS=Homo sapiens GN=PEPD PE=1 SV=3	0	11.359	5	5	5	1	54.5	88.4	96.8	93.8	120.9	7.83	10.98	1.79	14.22	4	4	4	4	87
P52272	Heterogeneous nuclear ribonucleoprotein M OS=Homo sapiens GN=HNRNPM PE=1 SV=3	>sp|P52272|HNRPM_HUMAN Heterogeneous nuclear ribonucleoprotein M OS=Homo sapiens GN=HNRNPM PE=1 SV=3	0	3.15068	1	3	1	1	77.5	104.1	94.9	89.2	111.8	8.32	21.03	15.89	2.57	2	2	2	2	139
P07478	Trypsin-2 OS=Homo sapiens GN=PRSS2 PE=1 SV=1	>sp|P07478|TRY2_HUMAN Trypsin-2 OS=Homo sapiens GN=PRSS2 PE=1 SV=1	0	8.09717	1	6	1	1	26.5													125
Q8NHM4	Putative trypsin-6 OS=Homo sapiens GN=PRSS3P2 PE=5 SV=2	>sp|Q8NHM4|TRY6_HUMAN Putative trypsin-6 OS=Homo sapiens GN=PRSS3P2 PE=5 SV=2	0	8.09717	1	6	1	1	26.5													125
P40925	Malate dehydrogenase, cytoplasmic OS=Homo sapiens GN=MDH1 PE=1 SV=4	>sp|P40925|MDHC_HUMAN Malate dehydrogenase, cytoplasmic OS=Homo sapiens GN=MDH1 PE=1 SV=4	0	15.2695	5	6	5	1	36.4	105.6	79	91.2	124.2	9.21	5.46	7.69	4.24	3	3	3	3	74
A6NNZ2	Tubulin beta-8 chain-like protein LOC260334 OS=Homo sapiens PE=1 SV=1	>sp|A6NNZ2|TBB8L_HUMAN Tubulin beta-8 chain-like protein LOC260334 OS=Homo sapiens PE=1 SV=1	0	7.43243	3	5	3	1	49.5													163
Q3ZCM7	Tubulin beta-8 chain OS=Homo sapiens GN=TUBB8 PE=1 SV=2	>sp|Q3ZCM7|TBB8_HUMAN Tubulin beta-8 chain OS=Homo sapiens GN=TUBB8 PE=1 SV=2	0	7.43243	3	5	3	1	49.7													163
Q9BUF5	Tubulin beta-6 chain OS=Homo sapiens GN=TUBB6 PE=1 SV=1	>sp|Q9BUF5|TBB6_HUMAN Tubulin beta-6 chain OS=Homo sapiens GN=TUBB6 PE=1 SV=1	0	7.3991	3	5	3	1	49.8													163
P06744	Glucose-6-phosphate isomerase OS=Homo sapiens GN=GPI PE=1 SV=4	>sp|P06744|G6PI_HUMAN Glucose-6-phosphate isomerase OS=Homo sapiens GN=GPI PE=1 SV=4	0	10.2151	5	5	5	1	63.1	119.2	102.1	77.4	101.2	14.61	5.27	21.25	9.14	3	3	3	3	113
P08311	Cathepsin G OS=Homo sapiens GN=CTSG PE=1 SV=2	>sp|P08311|CATG_HUMAN Cathepsin G OS=Homo sapiens GN=CTSG PE=1 SV=2	0	18.0392	4	7	4	1	28.8	101.5	104.7	81.4	112.4	3.74	4.75	3.02	8.62	3	3	3	3	123
P18464	HLA class I histocompatibility antigen, B-51 alpha chain OS=Homo sapiens GN=HLA-B PE=1 SV=1	>sp|P18464|1B51_HUMAN HLA class I histocompatibility antigen, B-51 alpha chain OS=Homo sapiens GN=HLA-B PE=1 SV=1	0	13.8122	4	4	2	1	40.5													124
P30685	HLA class I histocompatibility antigen, B-35 alpha chain OS=Homo sapiens GN=HLA-B PE=1 SV=1	>sp|P30685|1B35_HUMAN HLA class I histocompatibility antigen, B-35 alpha chain OS=Homo sapiens GN=HLA-B PE=1 SV=1	0	13.8122	4	4	2	1	40.4													124
P30491	HLA class I histocompatibility antigen, B-53 alpha chain OS=Homo sapiens GN=HLA-B PE=1 SV=1	>sp|P30491|1B53_HUMAN HLA class I histocompatibility antigen, B-53 alpha chain OS=Homo sapiens GN=HLA-B PE=1 SV=1	0	13.8122	4	4	2	1	40.5													124
P30498	HLA class I histocompatibility antigen, B-78 alpha chain OS=Homo sapiens GN=HLA-B PE=1 SV=1	>sp|P30498|1B78_HUMAN HLA class I histocompatibility antigen, B-78 alpha chain OS=Homo sapiens GN=HLA-B PE=1 SV=1	0	13.8122	4	4	2	1	40.5													124
P30464	HLA class I histocompatibility antigen, B-15 alpha chain OS=Homo sapiens GN=HLA-B PE=1 SV=2	>sp|P30464|1B15_HUMAN HLA class I histocompatibility antigen, B-15 alpha chain OS=Homo sapiens GN=HLA-B PE=1 SV=2	0	13.8122	4	4	2	1	40.4													124
P30484	HLA class I histocompatibility antigen, B-46 alpha chain OS=Homo sapiens GN=HLA-B PE=1 SV=1	>sp|P30484|1B46_HUMAN HLA class I histocompatibility antigen, B-46 alpha chain OS=Homo sapiens GN=HLA-B PE=1 SV=1	0	13.8122	4	4	2	1	40.4													124
P30490	HLA class I histocompatibility antigen, B-52 alpha chain OS=Homo sapiens GN=HLA-B PE=1 SV=1	>sp|P30490|1B52_HUMAN HLA class I histocompatibility antigen, B-52 alpha chain OS=Homo sapiens GN=HLA-B PE=1 SV=1	0	13.8122	4	4	2	1	40.5													124
Q86YW5	Trem-like transcript 1 protein OS=Homo sapiens GN=TREML1 PE=1 SV=2	>sp|Q86YW5|TRML1_HUMAN Trem-like transcript 1 protein OS=Homo sapiens GN=TREML1 PE=1 SV=2	0	10.2894	2	4	2	1	32.7	80.2	103.6	113.5	102.8	43.34	0.44	8.61	24.74	2	2	2	2	91
P09960	Leukotriene A-4 hydrolase OS=Homo sapiens GN=LTA4H PE=1 SV=2	>sp|P09960|LKHA4_HUMAN Leukotriene A-4 hydrolase OS=Homo sapiens GN=LTA4H PE=1 SV=2	0	10.9656	6	6	6	1	69.2	97.7	98.4	93.6	110.2	12.61	3.93	7.36	8.9	4	4	4	4	75
P30504	HLA class I histocompatibility antigen, Cw-4 alpha chain OS=Homo sapiens GN=HLA-C PE=1 SV=1	>sp|P30504|1C04_HUMAN HLA class I histocompatibility antigen, Cw-4 alpha chain OS=Homo sapiens GN=HLA-C PE=1 SV=1	0	13.1148	4	4	2	1	41													105
P30510	HLA class I histocompatibility antigen, Cw-14 alpha chain OS=Homo sapiens GN=HLA-C PE=1 SV=2	>sp|P30510|1C14_HUMAN HLA class I histocompatibility antigen, Cw-14 alpha chain OS=Homo sapiens GN=HLA-C PE=1 SV=2	0	13.1148	4	4	2	1	40.8													105
P11717	Cation-independent mannose-6-phosphate receptor OS=Homo sapiens GN=IGF2R PE=1 SV=3	>sp|P11717|MPRI_HUMAN Cation-independent mannose-6-phosphate receptor OS=Homo sapiens GN=IGF2R PE=1 SV=3	0	2.40867	5	5	5	1	274.2	102.8	93.6	100.8	102.7	11.15	8.38	9.05	9.02	3	3	3	3	76
Q86UD1	Out at first protein homolog OS=Homo sapiens GN=OAF PE=2 SV=1	>sp|Q86UD1|OAF_HUMAN Out at first protein homolog OS=Homo sapiens GN=OAF PE=2 SV=1	0	12.4542	3	4	3	1	30.7	82.8	98.4	95.9	123	1.07	0.67	4.94	4.04	2	2	2	2	66
P26641	Elongation factor 1-gamma OS=Homo sapiens GN=EEF1G PE=1 SV=3	>sp|P26641|EF1G_HUMAN Elongation factor 1-gamma OS=Homo sapiens GN=EEF1G PE=1 SV=3	0	8.92449	3	5	3	1	50.1	105.3	91.8	98.2	104.7	14.55	6.17	13.77	7.14	2	2	2	2	123
P55290	Cadherin-13 OS=Homo sapiens GN=CDH13 PE=1 SV=1	>sp|P55290|CAD13_HUMAN Cadherin-13 OS=Homo sapiens GN=CDH13 PE=1 SV=1	0	4.90884	3	4	3	1	78.2	102.6	98.1	84.3	115	13.45	28.41	6.57	33.86	3	3	3	3	98
Q7RTS7	Keratin, type II cytoskeletal 74 OS=Homo sapiens GN=KRT74 PE=1 SV=2	>sp|Q7RTS7|K2C74_HUMAN Keratin, type II cytoskeletal 74 OS=Homo sapiens GN=KRT74 PE=1 SV=2	0	5.29301	4	8	1	1	57.8													131
Q86Y46	Keratin, type II cytoskeletal 73 OS=Homo sapiens GN=KRT73 PE=1 SV=1	>sp|Q86Y46|K2C73_HUMAN Keratin, type II cytoskeletal 73 OS=Homo sapiens GN=KRT73 PE=1 SV=1	0	5.18519	4	8	1	1	58.9	91	75.9	116	117.1					1	1	1	1	131
P06309	Ig kappa chain V-II region GM607 (Fragment) OS=Homo sapiens PE=4 SV=1	>sp|P06309|KV205_HUMAN Ig kappa chain V-II region GM607 (Fragment) OS=Homo sapiens PE=4 SV=1	0	19.6581	2	3	2	1	12.7													132
P01614	Ig kappa chain V-II region Cum OS=Homo sapiens PE=1 SV=1	>sp|P01614|KV201_HUMAN Ig kappa chain V-II region Cum OS=Homo sapiens PE=1 SV=1	0	20	2	3	2	1	12.7													132
Q12860	Contactin-1 OS=Homo sapiens GN=CNTN1 PE=1 SV=1	>sp|Q12860|CNTN1_HUMAN Contactin-1 OS=Homo sapiens GN=CNTN1 PE=1 SV=1	0	5.30452	5	6	5	1	113.2	101.9	105.5	92.5	100.1	4.66	0.87	6.94	5.47	4	4	4	4	75
P13929	Beta-enolase OS=Homo sapiens GN=ENO3 PE=1 SV=5	>sp|P13929|ENOB_HUMAN Beta-enolase OS=Homo sapiens GN=ENO3 PE=1 SV=5	0	11.0599	3	4	3	1	47													106
P01621	Ig kappa chain V-III region NG9 (Fragment) OS=Homo sapiens PE=2 SV=1	>sp|P01621|KV303_HUMAN Ig kappa chain V-III region NG9 (Fragment) OS=Homo sapiens PE=2 SV=1	0	31	2	6	2	1	10.7	96.6	122.2	87.9	93.3	28.71	15.77	27.44	24.51	2	2	2	2	128
P07942	Laminin subunit beta-1 OS=Homo sapiens GN=LAMB1 PE=1 SV=2	>sp|P07942|LAMB1_HUMAN Laminin subunit beta-1 OS=Homo sapiens GN=LAMB1 PE=1 SV=2	0	2.79955	4	4	4	1	197.9	107.8	91.5	89	111.8	6.9	8.11	5.62	15.48	3	3	3	3	85
P25786	Proteasome subunit alpha type-1 OS=Homo sapiens GN=PSMA1 PE=1 SV=1	>sp|P25786|PSA1_HUMAN Proteasome subunit alpha type-1 OS=Homo sapiens GN=PSMA1 PE=1 SV=1	0	21.673	5	5	5	1	29.5	97.4	83.8	88.9	129.9	12.65	15.77	5.6	21.79	4	4	4	4	85
P11678	Eosinophil peroxidase OS=Homo sapiens GN=EPX PE=1 SV=2	>sp|P11678|PERE_HUMAN Eosinophil peroxidase OS=Homo sapiens GN=EPX PE=1 SV=2	0	8.11189	5	7	2	1	81	145.1	137.5	51.6	65.8					1	1	1	1	83
P11279	Lysosome-associated membrane glycoprotein 1 OS=Homo sapiens GN=LAMP1 PE=1 SV=3	>sp|P11279|LAMP1_HUMAN Lysosome-associated membrane glycoprotein 1 OS=Homo sapiens GN=LAMP1 PE=1 SV=3	0	8.15348	4	5	4	1	44.9	115.7	105.5	82	96.8	11.22	6.62	17.07	5.55	3	3	3	3	78
Q99983	Osteomodulin OS=Homo sapiens GN=OMD PE=1 SV=1	>sp|Q99983|OMD_HUMAN Osteomodulin OS=Homo sapiens GN=OMD PE=1 SV=1	0	9.26366	4	4	4	1	49.5	98.7	118.3	87.5	95.6	10.7	0.85	6.74	4.15	3	3	3	3	78
P05556	Integrin beta-1 OS=Homo sapiens GN=ITGB1 PE=1 SV=2	>sp|P05556|ITB1_HUMAN Integrin beta-1 OS=Homo sapiens GN=ITGB1 PE=1 SV=2	0	6.01504	5	6	5	1	88.4	101.2	101.6	98	99.3	13.56	1.63	8.76	6.78	3	3	3	3	64
P07339	Cathepsin D OS=Homo sapiens GN=CTSD PE=1 SV=1	>sp|P07339|CATD_HUMAN Cathepsin D OS=Homo sapiens GN=CTSD PE=1 SV=1	0	9.2233	4	4	4	1	44.5	98.9	112.9	96.9	91.3	10.5	4.21	6.56	6.71	4	4	4	4	81
P35579	Myosin-9 OS=Homo sapiens GN=MYH9 PE=1 SV=4	>sp|P35579|MYH9_HUMAN Myosin-9 OS=Homo sapiens GN=MYH9 PE=1 SV=4	0	2.7551	5	5	5	1	226.4	98.3	107.4	85.4	108.9	6.63	10.02	12.67	5.09	4	4	4	4	74
Q15113	Procollagen C-endopeptidase enhancer 1 OS=Homo sapiens GN=PCOLCE PE=1 SV=2	>sp|Q15113|PCOC1_HUMAN Procollagen C-endopeptidase enhancer 1 OS=Homo sapiens GN=PCOLCE PE=1 SV=2	0	10.245	3	3	3	1	47.9	101.8	101.2	91	106					1	1	1	1	88
P46777	60S ribosomal protein L5 OS=Homo sapiens GN=RPL5 PE=1 SV=3	>sp|P46777|RL5_HUMAN 60S ribosomal protein L5 OS=Homo sapiens GN=RPL5 PE=1 SV=3	0	9.42761	2	3	2	1	34.3	113.3	95.3	92.9	98.5					1	1	1	1	102
Q13228	Selenium-binding protein 1 OS=Homo sapiens GN=SELENBP1 PE=1 SV=2	>sp|Q13228|SBP1_HUMAN Selenium-binding protein 1 OS=Homo sapiens GN=SELENBP1 PE=1 SV=2	0	11.0169	5	5	5	1	52.4	92.8	70.4	91.4	145.4	26.28	17.43	4.66	22.29	2	2	2	2	38
P09972	Fructose-bisphosphate aldolase C OS=Homo sapiens GN=ALDOC PE=1 SV=2	>sp|P09972|ALDOC_HUMAN Fructose-bisphosphate aldolase C OS=Homo sapiens GN=ALDOC PE=1 SV=2	0	8.24176	2	3	1	1	39.4	85.8	91	100.4	122.9					1	1	1	1	151
Q15848	Adiponectin OS=Homo sapiens GN=ADIPOQ PE=1 SV=1	>sp|Q15848|ADIPO_HUMAN Adiponectin OS=Homo sapiens GN=ADIPOQ PE=1 SV=1	0	15.1639	3	4	3	1	26.4	108.1	91.2	90	110.8	24.28	19.36	7.57	35.26	3	3	3	3	87
Q58FF7	Putative heat shock protein HSP 90-beta-3 OS=Homo sapiens GN=HSP90AB3P PE=5 SV=1	>sp|Q58FF7|H90B3_HUMAN Putative heat shock protein HSP 90-beta-3 OS=Homo sapiens GN=HSP90AB3P PE=5 SV=1	0	6.86767	4	5	1	1	68.3													105
P01893	Putative HLA class I histocompatibility antigen, alpha chain H OS=Homo sapiens GN=HLA-H PE=5 SV=3	>sp|P01893|HLAH_HUMAN Putative HLA class I histocompatibility antigen, alpha chain H OS=Homo sapiens GN=HLA-H PE=5 SV=3	0	10.221	2	3	1	1	40.9													72
P12830	Cadherin-1 OS=Homo sapiens GN=CDH1 PE=1 SV=3	>sp|P12830|CADH1_HUMAN Cadherin-1 OS=Homo sapiens GN=CDH1 PE=1 SV=3	0	3.40136	2	3	2	1	97.4	109.3	116.9	81	92.7	3.8	2.61	14.72	5.09	2	2	2	2	99
P06310	Ig kappa chain V-II region RPMI 6410 OS=Homo sapiens PE=4 SV=1	>sp|P06310|KV206_HUMAN Ig kappa chain V-II region RPMI 6410 OS=Homo sapiens PE=4 SV=1	0	9.77444	1	2	1	1	14.7													132
P01616	Ig kappa chain V-II region MIL OS=Homo sapiens PE=1 SV=1	>sp|P01616|KV203_HUMAN Ig kappa chain V-II region MIL OS=Homo sapiens PE=1 SV=1	0	11.6071	1	2	1	1	12													132
P40227	T-complex protein 1 subunit zeta OS=Homo sapiens GN=CCT6A PE=1 SV=3	>sp|P40227|TCPZ_HUMAN T-complex protein 1 subunit zeta OS=Homo sapiens GN=CCT6A PE=1 SV=3	0	3.20151	1	2	1	1	58	105.5	116.4	87.6	90.5					1	1	1	1	114
Q7Z3Y7	Keratin, type I cytoskeletal 28 OS=Homo sapiens GN=KRT28 PE=1 SV=2	>sp|Q7Z3Y7|K1C28_HUMAN Keratin, type I cytoskeletal 28 OS=Homo sapiens GN=KRT28 PE=1 SV=2	0	5.38793	3	8	1	1	50.5													168
P23141	Liver carboxylesterase 1 OS=Homo sapiens GN=CES1 PE=1 SV=2	>sp|P23141|EST1_HUMAN Liver carboxylesterase 1 OS=Homo sapiens GN=CES1 PE=1 SV=2	0	6.70194	3	3	3	1	62.5	118.8	66.3	71.9	143	9.95	20.91	5.93	9.37	3	3	3	3	97
P81605	Dermcidin OS=Homo sapiens GN=DCD PE=1 SV=2	>sp|P81605|DCD_HUMAN Dermcidin OS=Homo sapiens GN=DCD PE=1 SV=2	0	20	2	4	2	1	11.3	120.3	78.6	85.2	116					1	1	1	1	117
P35613	Basigin OS=Homo sapiens GN=BSG PE=1 SV=2	>sp|P35613|BASI_HUMAN Basigin OS=Homo sapiens GN=BSG PE=1 SV=2	0	9.61039	3	6	3	1	42.2	116.4	85.1	92.3	106.2	2.1	17.88	15.31	1.29	2	2	2	2	97
P61006	Ras-related protein Rab-8A OS=Homo sapiens GN=RAB8A PE=1 SV=1	>sp|P61006|RAB8A_HUMAN Ras-related protein Rab-8A OS=Homo sapiens GN=RAB8A PE=1 SV=1	0	18.8406	5	6	2	1	23.7	113.5	84.5	89.2	112.8	30.28	6.04	0.48	26.34	2	2	2	2	123
Q92930	Ras-related protein Rab-8B OS=Homo sapiens GN=RAB8B PE=1 SV=2	>sp|Q92930|RAB8B_HUMAN Ras-related protein Rab-8B OS=Homo sapiens GN=RAB8B PE=1 SV=2	0	18.8406	5	6	2	1	23.6													123
P30086	Phosphatidylethanolamine-binding protein 1 OS=Homo sapiens GN=PEBP1 PE=1 SV=3	>sp|P30086|PEBP1_HUMAN Phosphatidylethanolamine-binding protein 1 OS=Homo sapiens GN=PEBP1 PE=1 SV=3	0	29.4118	4	4	4	1	21	104.3	83.7	92.8	119.2	4.43	6.83	19.45	15.42	3	3	3	3	74
Q9NZT1	Calmodulin-like protein 5 OS=Homo sapiens GN=CALML5 PE=1 SV=2	>sp|Q9NZT1|CALL5_HUMAN Calmodulin-like protein 5 OS=Homo sapiens GN=CALML5 PE=1 SV=2	0	36.9863	3	3	3	1	15.9													115
P08637	Low affinity immunoglobulin gamma Fc region receptor III-A OS=Homo sapiens GN=FCGR3A PE=1 SV=2	>sp|P08637|FCG3A_HUMAN Low affinity immunoglobulin gamma Fc region receptor III-A OS=Homo sapiens GN=FCGR3A PE=1 SV=2	0	9.05512	2	3	2	1	29.1	66.1	122.7	103.8	107.4	32.18	27.28	3.2	8.26	2	2	2	2	74
Q92496	Complement factor H-related protein 4 OS=Homo sapiens GN=CFHR4 PE=1 SV=3	>sp|Q92496|FHR4_HUMAN Complement factor H-related protein 4 OS=Homo sapiens GN=CFHR4 PE=1 SV=3	0	6.92042	3	3	1	1	65.3	119.1	84.9	99.5	96.4					1	1	1	1	103
P23528	Cofilin-1 OS=Homo sapiens GN=CFL1 PE=1 SV=3	>sp|P23528|COF1_HUMAN Cofilin-1 OS=Homo sapiens GN=CFL1 PE=1 SV=3	0	26.506	4	4	4	1	18.5	119.1	99.8	92.9	88.2	33.02	13.27	19.42	9.17	3	3	3	3	88
P30466	HLA class I histocompatibility antigen, B-18 alpha chain OS=Homo sapiens GN=HLA-B PE=1 SV=1	>sp|P30466|1B18_HUMAN HLA class I histocompatibility antigen, B-18 alpha chain OS=Homo sapiens GN=HLA-B PE=1 SV=1	0	13.2597	4	4	3	1	40.3													98
P30480	HLA class I histocompatibility antigen, B-42 alpha chain OS=Homo sapiens GN=HLA-B PE=1 SV=1	>sp|P30480|1B42_HUMAN HLA class I histocompatibility antigen, B-42 alpha chain OS=Homo sapiens GN=HLA-B PE=1 SV=1	0	13.2597	4	4	3	1	40.3													98
P30462	HLA class I histocompatibility antigen, B-14 alpha chain OS=Homo sapiens GN=HLA-B PE=1 SV=1	>sp|P30462|1B14_HUMAN HLA class I histocompatibility antigen, B-14 alpha chain OS=Homo sapiens GN=HLA-B PE=1 SV=1	0	13.2597	4	4	3	1	40.3													98
P18463	HLA class I histocompatibility antigen, B-37 alpha chain OS=Homo sapiens GN=HLA-B PE=1 SV=1	>sp|P18463|1B37_HUMAN HLA class I histocompatibility antigen, B-37 alpha chain OS=Homo sapiens GN=HLA-B PE=1 SV=1	0	13.2597	4	4	3	1	40.4													98
P30460	HLA class I histocompatibility antigen, B-8 alpha chain OS=Homo sapiens GN=HLA-B PE=1 SV=1	>sp|P30460|1B08_HUMAN HLA class I histocompatibility antigen, B-8 alpha chain OS=Homo sapiens GN=HLA-B PE=1 SV=1	0	13.2597	4	4	3	1	40.3													98
Q29718	HLA class I histocompatibility antigen, B-82 alpha chain OS=Homo sapiens GN=HLA-B PE=1 SV=1	>sp|Q29718|1B82_HUMAN HLA class I histocompatibility antigen, B-82 alpha chain OS=Homo sapiens GN=HLA-B PE=1 SV=1	0	12.7072	4	4	3	1	40.4													88
Q6UWP8	Suprabasin OS=Homo sapiens GN=SBSN PE=1 SV=2	>sp|Q6UWP8|SBSN_HUMAN Suprabasin OS=Homo sapiens GN=SBSN PE=1 SV=2	0	14.5763	3	4	3	1	60.5	106.1	92.4	88.5	113					1	1	1	1	110
Q10588	ADP-ribosyl cyclase/cyclic ADP-ribose hydrolase 2 OS=Homo sapiens GN=BST1 PE=1 SV=2	>sp|Q10588|BST1_HUMAN ADP-ribosyl cyclase/cyclic ADP-ribose hydrolase 2 OS=Homo sapiens GN=BST1 PE=1 SV=2	0	9.1195	3	3	3	1	35.7	108.5	98.2	78.2	115.1	12.66	11.37	10.67	12.96	3	3	3	3	108
P10319	HLA class I histocompatibility antigen, B-58 alpha chain OS=Homo sapiens GN=HLA-B PE=1 SV=1	>sp|P10319|1B58_HUMAN HLA class I histocompatibility antigen, B-58 alpha chain OS=Homo sapiens GN=HLA-B PE=1 SV=1	0	9.94475	3	3	1	1	40.3													96
P18465	HLA class I histocompatibility antigen, B-57 alpha chain OS=Homo sapiens GN=HLA-B PE=1 SV=1	>sp|P18465|1B57_HUMAN HLA class I histocompatibility antigen, B-57 alpha chain OS=Homo sapiens GN=HLA-B PE=1 SV=1	0	9.94475	3	3	1	1	40.2													96
Q8WWZ8	Oncoprotein-induced transcript 3 protein OS=Homo sapiens GN=OIT3 PE=1 SV=2	>sp|Q8WWZ8|OIT3_HUMAN Oncoprotein-induced transcript 3 protein OS=Homo sapiens GN=OIT3 PE=1 SV=2	0	7.70642	4	5	4	1	60	117.5	86.5	91.4	104.6	7.67	13.41	3.77	14.09	4	4	4	4	58
P26447	Protein S100-A4 OS=Homo sapiens GN=S100A4 PE=1 SV=1	>sp|P26447|S10A4_HUMAN Protein S100-A4 OS=Homo sapiens GN=S100A4 PE=1 SV=1	0	26.7327	3	4	3	1	11.7	84.1	75	108.8	132.2	12.29	2.07	5.01	5.47	3	3	3	3	87
P62328	Thymosin beta-4 OS=Homo sapiens GN=TMSB4X PE=1 SV=2	>sp|P62328|TYB4_HUMAN Thymosin beta-4 OS=Homo sapiens GN=TMSB4X PE=1 SV=2	0	40.9091	2	10	2	1	5.1	100.1	101.9	102.5	95.5	15.94	2.36	9.69	14.89	3	3	3	3	100
P60174	Triosephosphate isomerase OS=Homo sapiens GN=TPI1 PE=1 SV=3	>sp|P60174|TPIS_HUMAN Triosephosphate isomerase OS=Homo sapiens GN=TPI1 PE=1 SV=3	0	13.986	4	5	4	1	30.8	83.3	89.2	103.8	123.6	2.46	5.48	4.83	8.96	3	3	3	3	52
P16403	Histone H1.2 OS=Homo sapiens GN=HIST1H1C PE=1 SV=2	>sp|P16403|H12_HUMAN Histone H1.2 OS=Homo sapiens GN=HIST1H1C PE=1 SV=2	0	15.9624	3	6	2	1	21.4	104.7	86.4	99	109.9	21.67	12.86	12.01	8.71	5	5	5	5	130
Q86U17	Serpin A11 OS=Homo sapiens GN=SERPINA11 PE=2 SV=2	>sp|Q86U17|SPA11_HUMAN Serpin A11 OS=Homo sapiens GN=SERPINA11 PE=2 SV=2	0	9.00474	3	3	3	1	47	105.4	91.5	100.1	103	1.85	9.1	4.12	9.54	3	3	3	3	57
P61978	Heterogeneous nuclear ribonucleoprotein K OS=Homo sapiens GN=HNRNPK PE=1 SV=1	>sp|P61978|HNRPK_HUMAN Heterogeneous nuclear ribonucleoprotein K OS=Homo sapiens GN=HNRNPK PE=1 SV=1	0	3.23974	1	2	1	1	50.9	87.6	90.8	106.3	115.3					1	1	1	1	91
P30101	Protein disulfide-isomerase A3 OS=Homo sapiens GN=PDIA3 PE=1 SV=4	>sp|P30101|PDIA3_HUMAN Protein disulfide-isomerase A3 OS=Homo sapiens GN=PDIA3 PE=1 SV=4	0	9.30693	4	5	4	1	56.7	105.5	100.7	91.2	102.6	11.15	15.49	4.89	8.09	2	2	2	2	58
P20848	Putative alpha-1-antitrypsin-related protein OS=Homo sapiens GN=SERPINA2 PE=1 SV=1	>sp|P20848|A1ATR_HUMAN Putative alpha-1-antitrypsin-related protein OS=Homo sapiens GN=SERPINA2 PE=1 SV=1	0	3.33333	2	57	1	1	47.9	126.9	105.5	91.1	76.6	1.66	3.68	3.39	1.71	2	2	2	2	605
P48741	Putative heat shock 70 kDa protein 7 OS=Homo sapiens GN=HSPA7 PE=5 SV=2	>sp|P48741|HSP77_HUMAN Putative heat shock 70 kDa protein 7 OS=Homo sapiens GN=HSPA7 PE=5 SV=2	0	8.71935	3	3	1	1	40.2													97
P24158	Myeloblastin OS=Homo sapiens GN=PRTN3 PE=1 SV=3	>sp|P24158|PRTN3_HUMAN Myeloblastin OS=Homo sapiens GN=PRTN3 PE=1 SV=3	0	14.8438	2	2	2	1	27.8	105.8	97.9	88.2	108.1					1	1	1	1	65
Q16853	Membrane primary amine oxidase OS=Homo sapiens GN=AOC3 PE=1 SV=3	>sp|Q16853|AOC3_HUMAN Membrane primary amine oxidase OS=Homo sapiens GN=AOC3 PE=1 SV=3	0	5.89777	3	3	3	1	84.6	91.5	108.6	101.1	98.8	10.2	2.74	7.28	5.01	2	2	2	2	44
P01598	Ig kappa chain V-I region EU OS=Homo sapiens PE=1 SV=1	>sp|P01598|KV106_HUMAN Ig kappa chain V-I region EU OS=Homo sapiens PE=1 SV=1	0	26.8519	2	2	2	1	11.8	84.2	146	90	79.7					1	1	1	1	81
Q9NZ08	Endoplasmic reticulum aminopeptidase 1 OS=Homo sapiens GN=ERAP1 PE=1 SV=3	>sp|Q9NZ08|ERAP1_HUMAN Endoplasmic reticulum aminopeptidase 1 OS=Homo sapiens GN=ERAP1 PE=1 SV=3	0	4.2508	4	4	4	1	107.2	86.8	104	94.1	115.1	12.56	8.19	14.88	14.11	3	3	3	3	85
P27105	Erythrocyte band 7 integral membrane protein OS=Homo sapiens GN=STOM PE=1 SV=3	>sp|P27105|STOM_HUMAN Erythrocyte band 7 integral membrane protein OS=Homo sapiens GN=STOM PE=1 SV=3	0	14.9306	3	5	3	1	31.7	149.8	76.3	80.6	93.2					1	1	1	1	122
Q99714	3-hydroxyacyl-CoA dehydrogenase type-2 OS=Homo sapiens GN=HSD17B10 PE=1 SV=3	>sp|Q99714|HCD2_HUMAN 3-hydroxyacyl-CoA dehydrogenase type-2 OS=Homo sapiens GN=HSD17B10 PE=1 SV=3	0	16.092	2	3	2	1	26.9	111.7	92	94.4	101.9					1	1	1	1	134
P18669	Phosphoglycerate mutase 1 OS=Homo sapiens GN=PGAM1 PE=1 SV=2	>sp|P18669|PGAM1_HUMAN Phosphoglycerate mutase 1 OS=Homo sapiens GN=PGAM1 PE=1 SV=2	0	14.5669	3	3	3	1	28.8	90.6	94.7	88.5	126.2	27.36	17.01	14.94	21.93	2	2	2	2	58
Q9NZK5	Adenosine deaminase CECR1 OS=Homo sapiens GN=CECR1 PE=1 SV=2	>sp|Q9NZK5|CECR1_HUMAN Adenosine deaminase CECR1 OS=Homo sapiens GN=CECR1 PE=1 SV=2	0	5.28376	3	3	3	1	58.9	108.8	91.8	98.1	101.3					1	1	1	1	81
P35916	Vascular endothelial growth factor receptor 3 OS=Homo sapiens GN=FLT4 PE=1 SV=3	>sp|P35916|VGFR3_HUMAN Vascular endothelial growth factor receptor 3 OS=Homo sapiens GN=FLT4 PE=1 SV=3	0	3.37491	4	4	4	1	152.7	96.4	95.4	98.5	109.7	12.79	1.1	4.43	8.21	2	2	2	2	26
P61026	Ras-related protein Rab-10 OS=Homo sapiens GN=RAB10 PE=1 SV=1	>sp|P61026|RAB10_HUMAN Ras-related protein Rab-10 OS=Homo sapiens GN=RAB10 PE=1 SV=1	0	17	4	5	1	1	22.5	91.6	79.1	109.4	120					1	1	1	1	77
Q16706	Alpha-mannosidase 2 OS=Homo sapiens GN=MAN2A1 PE=1 SV=2	>sp|Q16706|MA2A1_HUMAN Alpha-mannosidase 2 OS=Homo sapiens GN=MAN2A1 PE=1 SV=2	0	3.58392	4	4	4	1	131.1	98.2	100	94.8	107	1.13	7.12	6.68	0.3	2	2	2	2	69
P80723	Brain acid soluble protein 1 OS=Homo sapiens GN=BASP1 PE=1 SV=2	>sp|P80723|BASP1_HUMAN Brain acid soluble protein 1 OS=Homo sapiens GN=BASP1 PE=1 SV=2	0	27.7533	4	5	4	1	22.7	103.5	102.5	81	113.1	3.59	3	18.61	7.32	2	2	2	2	76
P80748	Ig lambda chain V-III region LOI OS=Homo sapiens PE=1 SV=1	>sp|P80748|LV302_HUMAN Ig lambda chain V-III region LOI OS=Homo sapiens PE=1 SV=1	0	21.6216	2	5	2	1	11.9	83	109.5	102	105.5					1	1	1	1	133
P62249	40S ribosomal protein S16 OS=Homo sapiens GN=RPS16 PE=1 SV=2	>sp|P62249|RS16_HUMAN 40S ribosomal protein S16 OS=Homo sapiens GN=RPS16 PE=1 SV=2	0	22.6027	3	5	3	1	16.4	109.3	74.4	96.1	120.2					1	1	1	1	73
P52565	Rho GDP-dissociation inhibitor 1 OS=Homo sapiens GN=ARHGDIA PE=1 SV=3	>sp|P52565|GDIR1_HUMAN Rho GDP-dissociation inhibitor 1 OS=Homo sapiens GN=ARHGDIA PE=1 SV=3	0	12.7451	3	5	3	1	23.2	121.3	74.5	86.1	118.1					1	1	1	1	60
P06313	Ig kappa chain V-IV region JI OS=Homo sapiens PE=4 SV=1	>sp|P06313|KV403_HUMAN Ig kappa chain V-IV region JI OS=Homo sapiens PE=4 SV=1	0	32.3308	4	4	4	1	14.6	70.5	128.9	94.2	106.4	15.16	7.75	11.3	10.87	4	4	4	4	52
P06312	Ig kappa chain V-IV region (Fragment) OS=Homo sapiens GN=IGKV4-1 PE=4 SV=1	>sp|P06312|KV401_HUMAN Ig kappa chain V-IV region (Fragment) OS=Homo sapiens GN=IGKV4-1 PE=4 SV=1	0	35.5372	4	4	4	1	13.4													52
P07951	Tropomyosin beta chain OS=Homo sapiens GN=TPM2 PE=1 SV=1	>sp|P07951|TPM2_HUMAN Tropomyosin beta chain OS=Homo sapiens GN=TPM2 PE=1 SV=1	0	12.3239	4	4	4	1	32.8													41
P24298	Alanine aminotransferase 1 OS=Homo sapiens GN=GPT PE=1 SV=3	>sp|P24298|ALAT1_HUMAN Alanine aminotransferase 1 OS=Homo sapiens GN=GPT PE=1 SV=3	0	5.44355	2	2	2	1	54.6	128.4	103.8	73.9	93.9	19.9	5.18	5.64	17.04	2	2	2	2	71
O14498	Immunoglobulin superfamily containing leucine-rich repeat protein OS=Homo sapiens GN=ISLR PE=2 SV=1	>sp|O14498|ISLR_HUMAN Immunoglobulin superfamily containing leucine-rich repeat protein OS=Homo sapiens GN=ISLR PE=2 SV=1	0	8.17757	3	4	3	1	46	103.5	106.2	84.7	105.7	10.72	6.15	3.71	1.35	2	2	2	2	63
P24043	Laminin subunit alpha-2 OS=Homo sapiens GN=LAMA2 PE=1 SV=4	>sp|P24043|LAMA2_HUMAN Laminin subunit alpha-2 OS=Homo sapiens GN=LAMA2 PE=1 SV=4	0	1.85778	4	4	4	1	343.7	96.3	103.7	96.4	103.6	14.26	9.54	12.53	6.69	4	4	4	4	61
Q58FF6	Putative heat shock protein HSP 90-beta 4 OS=Homo sapiens GN=HSP90AB4P PE=5 SV=1	>sp|Q58FF6|H90B4_HUMAN Putative heat shock protein HSP 90-beta 4 OS=Homo sapiens GN=HSP90AB4P PE=5 SV=1	0	6.53465	3	4	1	1	58.2	123.5	86	85.5	105					1	1	1	1	107
P17174	Aspartate aminotransferase, cytoplasmic OS=Homo sapiens GN=GOT1 PE=1 SV=3	>sp|P17174|AATC_HUMAN Aspartate aminotransferase, cytoplasmic OS=Homo sapiens GN=GOT1 PE=1 SV=3	0	11.8644	4	4	4	1	46.2	117.3	74	92.4	116.3	7.17	17.28	1.46	2.6	2	2	2	2	53
P10451	Osteopontin OS=Homo sapiens GN=SPP1 PE=1 SV=1	>sp|P10451|OSTP_HUMAN Osteopontin OS=Homo sapiens GN=SPP1 PE=1 SV=1	0	10.5096	2	2	2	1	35.4	95.7	105.5	92.3	106.5	0.1	8.26	9.56	0.01	2	2	2	2	106
P04179	Superoxide dismutase [Mn], mitochondrial OS=Homo sapiens GN=SOD2 PE=1 SV=2	>sp|P04179|SODM_HUMAN Superoxide dismutase [Mn], mitochondrial OS=Homo sapiens GN=SOD2 PE=1 SV=2	0	16.6667	3	3	3	1	24.7	113.1	88.6	88.1	110.3	12.08	11.63	0.4	2.73	2	2	2	2	45
P30475	HLA class I histocompatibility antigen, B-39 alpha chain OS=Homo sapiens GN=HLA-B PE=1 SV=1	>sp|P30475|1B39_HUMAN HLA class I histocompatibility antigen, B-39 alpha chain OS=Homo sapiens GN=HLA-B PE=1 SV=1	0	9.94475	3	3	2	1	40.3													89
Q95365	HLA class I histocompatibility antigen, B-38 alpha chain OS=Homo sapiens GN=HLA-B PE=1 SV=1	>sp|Q95365|1B38_HUMAN HLA class I histocompatibility antigen, B-38 alpha chain OS=Homo sapiens GN=HLA-B PE=1 SV=1	0	9.94475	3	3	2	1	40.4													89
P01889	HLA class I histocompatibility antigen, B-7 alpha chain OS=Homo sapiens GN=HLA-B PE=1 SV=3	>sp|P01889|1B07_HUMAN HLA class I histocompatibility antigen, B-7 alpha chain OS=Homo sapiens GN=HLA-B PE=1 SV=3	0	9.94475	3	3	2	1	40.4													89
Q29836	HLA class I histocompatibility antigen, B-67 alpha chain OS=Homo sapiens GN=HLA-B PE=1 SV=1	>sp|Q29836|1B67_HUMAN HLA class I histocompatibility antigen, B-67 alpha chain OS=Homo sapiens GN=HLA-B PE=1 SV=1	0	9.94475	3	3	2	1	40.3													89
P03989	HLA class I histocompatibility antigen, B-27 alpha chain OS=Homo sapiens GN=HLA-B PE=1 SV=2	>sp|P03989|1B27_HUMAN HLA class I histocompatibility antigen, B-27 alpha chain OS=Homo sapiens GN=HLA-B PE=1 SV=2	0	9.94475	3	3	2	1	40.4													89
Q29865	HLA class I histocompatibility antigen, Cw-18 alpha chain OS=Homo sapiens GN=HLA-C PE=1 SV=1	>sp|Q29865|1C18_HUMAN HLA class I histocompatibility antigen, Cw-18 alpha chain OS=Homo sapiens GN=HLA-C PE=1 SV=1	0	9.28962	3	3	2	1	40.9													70
Q13093	Platelet-activating factor acetylhydrolase OS=Homo sapiens GN=PLA2G7 PE=1 SV=1	>sp|Q13093|PAFA_HUMAN Platelet-activating factor acetylhydrolase OS=Homo sapiens GN=PLA2G7 PE=1 SV=1	0	6.12245	3	4	3	1	50	128.7	86.4	80.5	104.5	16.34	2.41	1.74	19.48	2	2	2	2	59
P17301	Integrin alpha-2 OS=Homo sapiens GN=ITGA2 PE=1 SV=1	>sp|P17301|ITA2_HUMAN Integrin alpha-2 OS=Homo sapiens GN=ITGA2 PE=1 SV=1	0	2.70957	3	3	3	1	129.2	109	112.9	78.7	99.4	8.16	5.05	4.76	6.96	2	2	2	2	61
Q99715	Collagen alpha-1(XII) chain OS=Homo sapiens GN=COL12A1 PE=1 SV=2	>sp|Q99715|COCA1_HUMAN Collagen alpha-1(XII) chain OS=Homo sapiens GN=COL12A1 PE=1 SV=2	0	1.20797	3	3	3	1	332.9	95.7	103.4	86.6	114.4	1.32	6.5	3.86	9.9	2	2	2	2	89
Q01459	Di-N-acetylchitobiase OS=Homo sapiens GN=CTBS PE=1 SV=1	>sp|Q01459|DIAC_HUMAN Di-N-acetylchitobiase OS=Homo sapiens GN=CTBS PE=1 SV=1	0	9.61039	3	3	3	1	43.7	86.9	105.2	105.5	102.4	8.78	25.6	12.94	20.42	2	2	2	2	56
P05451	Lithostathine-1-alpha OS=Homo sapiens GN=REG1A PE=1 SV=3	>sp|P05451|REG1A_HUMAN Lithostathine-1-alpha OS=Homo sapiens GN=REG1A PE=1 SV=3	0	21.0843	3	3	3	1	18.7	87.5	89.7	128.7	94.2	2.51	8.01	13.57	23.82	2	2	2	2	87
P16402	Histone H1.3 OS=Homo sapiens GN=HIST1H1D PE=1 SV=2	>sp|P16402|H13_HUMAN Histone H1.3 OS=Homo sapiens GN=HIST1H1D PE=1 SV=2	0	8.1448	2	5	1	1	22.3													111
Q6UX71	Plexin domain-containing protein 2 OS=Homo sapiens GN=PLXDC2 PE=1 SV=1	>sp|Q6UX71|PXDC2_HUMAN Plexin domain-containing protein 2 OS=Homo sapiens GN=PLXDC2 PE=1 SV=1	0	5.67108	3	3	3	1	59.5	92.2	106.5	90.9	110.5	9.6	1.98	13.91	21.37	2	2	2	2	50
P08195	4F2 cell-surface antigen heavy chain OS=Homo sapiens GN=SLC3A2 PE=1 SV=3	>sp|P08195|4F2_HUMAN 4F2 cell-surface antigen heavy chain OS=Homo sapiens GN=SLC3A2 PE=1 SV=3	0	6.34921	3	3	3	1	68	108.8	103.9	87.2	100	13.09	4.32	19.91	1.36	2	2	2	2	64
P59998	Actin-related protein 2/3 complex subunit 4 OS=Homo sapiens GN=ARPC4 PE=1 SV=3	>sp|P59998|ARPC4_HUMAN Actin-related protein 2/3 complex subunit 4 OS=Homo sapiens GN=ARPC4 PE=1 SV=3	0	23.2143	3	3	3	1	19.7													86
Q7Z3Z0	Keratin, type I cytoskeletal 25 OS=Homo sapiens GN=KRT25 PE=1 SV=1	>sp|Q7Z3Z0|K1C25_HUMAN Keratin, type I cytoskeletal 25 OS=Homo sapiens GN=KRT25 PE=1 SV=1	0	4	2	5	1	1	49.3													130
Q7Z3Y8	Keratin, type I cytoskeletal 27 OS=Homo sapiens GN=KRT27 PE=1 SV=2	>sp|Q7Z3Y8|K1C27_HUMAN Keratin, type I cytoskeletal 27 OS=Homo sapiens GN=KRT27 PE=1 SV=2	0	3.92157	2	5	1	1	49.8													130
Q3ZCW2	Galectin-related protein OS=Homo sapiens GN=LGALSL PE=1 SV=2	>sp|Q3ZCW2|LEGL_HUMAN Galectin-related protein OS=Homo sapiens GN=LGALSL PE=1 SV=2	0.002	21.5116	3	3	3	1	19	83.5	93.4	114.8	108.3	7.29	17.45	13.38	8.93	3	3	3	3	52
P16401	Histone H1.5 OS=Homo sapiens GN=HIST1H1B PE=1 SV=3	>sp|P16401|H15_HUMAN Histone H1.5 OS=Homo sapiens GN=HIST1H1B PE=1 SV=3	0.003	11.0619	2	5	1	1	22.6													135
P61106	Ras-related protein Rab-14 OS=Homo sapiens GN=RAB14 PE=1 SV=4	>sp|P61106|RAB14_HUMAN Ras-related protein Rab-14 OS=Homo sapiens GN=RAB14 PE=1 SV=4	0.003	12.093	3	4	1	1	23.9													89
Q09160	HLA class I histocompatibility antigen, A-80 alpha chain OS=Homo sapiens GN=HLA-A PE=1 SV=1	>sp|Q09160|1A80_HUMAN HLA class I histocompatibility antigen, A-80 alpha chain OS=Homo sapiens GN=HLA-A PE=1 SV=1	0.003	6.57534	1	2	1	1	40.8													55
O95479	GDH/6PGL endoplasmic bifunctional protein OS=Homo sapiens GN=H6PD PE=1 SV=2	>sp|O95479|G6PE_HUMAN GDH/6PGL endoplasmic bifunctional protein OS=Homo sapiens GN=H6PD PE=1 SV=2	0.003	5.30973	3	3	3	1	88.8	103.7	101.8	96.6	97.9					1	1	1	1	34
O75019	Leukocyte immunoglobulin-like receptor subfamily A member 1 OS=Homo sapiens GN=LILRA1 PE=2 SV=1	>sp|O75019|LIRA1_HUMAN Leukocyte immunoglobulin-like receptor subfamily A member 1 OS=Homo sapiens GN=LILRA1 PE=2 SV=1	0.003	2.45399	1	2	1	1	53.2													95
Q8NHL6	Leukocyte immunoglobulin-like receptor subfamily B member 1 OS=Homo sapiens GN=LILRB1 PE=1 SV=1	>sp|Q8NHL6|LIRB1_HUMAN Leukocyte immunoglobulin-like receptor subfamily B member 1 OS=Homo sapiens GN=LILRB1 PE=1 SV=1	0.003	1.84615	1	2	1	1	70.8													95
O43157	Plexin-B1 OS=Homo sapiens GN=PLXNB1 PE=1 SV=3	>sp|O43157|PLXB1_HUMAN Plexin-B1 OS=Homo sapiens GN=PLXNB1 PE=1 SV=3	0.003	1.77986	2	2	2	1	232.2													75
P40429	60S ribosomal protein L13a OS=Homo sapiens GN=RPL13A PE=1 SV=2	>sp|P40429|RL13A_HUMAN 60S ribosomal protein L13a OS=Homo sapiens GN=RPL13A PE=1 SV=2	0.003	12.3153	2	2	2	1	23.6	80.1	94.5	101.6	123.8					1	1	1	1	85
A6NIZ1	Ras-related protein Rap-1b-like protein OS=Homo sapiens PE=2 SV=1	>sp|A6NIZ1|RP1BL_HUMAN Ras-related protein Rap-1b-like protein OS=Homo sapiens PE=2 SV=1	0.003	17.9348	3	3	3	1	20.9	92.6	89.5	102.3	115.6	14.3	2.85	11.14	14.98	3	3	3	3	81
P61224	Ras-related protein Rap-1b OS=Homo sapiens GN=RAP1B PE=1 SV=1	>sp|P61224|RAP1B_HUMAN Ras-related protein Rap-1b OS=Homo sapiens GN=RAP1B PE=1 SV=1	0.003	17.9348	3	3	3	1	20.8													81
P62834	Ras-related protein Rap-1A OS=Homo sapiens GN=RAP1A PE=1 SV=1	>sp|P62834|RAP1A_HUMAN Ras-related protein Rap-1A OS=Homo sapiens GN=RAP1A PE=1 SV=1	0.003	17.9348	3	3	3	1	21													81
P02675	Fibrinogen beta chain OS=Homo sapiens GN=FGB PE=1 SV=2	>sp|P02675|FIBB_HUMAN Fibrinogen beta chain OS=Homo sapiens GN=FGB PE=1 SV=2	0.003	5.90631	3	3	3	1	55.9	92.9	95.7	102.8	108.5	5.43	5.17	2.58	2.36	2	2	2	2	37
Q6UY14	ADAMTS-like protein 4 OS=Homo sapiens GN=ADAMTSL4 PE=1 SV=2	>sp|Q6UY14|ATL4_HUMAN ADAMTS-like protein 4 OS=Homo sapiens GN=ADAMTSL4 PE=1 SV=2	0.003	3.44507	2	2	2	1	116.5	106.6	104	87	102.3	26.96	7.17	2.23	18.92	2	2	2	2	57
P16930	Fumarylacetoacetase OS=Homo sapiens GN=FAH PE=1 SV=2	>sp|P16930|FAAA_HUMAN Fumarylacetoacetase OS=Homo sapiens GN=FAH PE=1 SV=2	0.003	8.35322	3	3	3	1	46.3	102.8	105.3	93.6	98.3	25.9	6.78	13.86	13.29	3	3	3	3	59
Q9UL25	Ras-related protein Rab-21 OS=Homo sapiens GN=RAB21 PE=1 SV=3	>sp|Q9UL25|RAB21_HUMAN Ras-related protein Rab-21 OS=Homo sapiens GN=RAB21 PE=1 SV=3	0.003	6.66667	1	1	1	1	24.3													129
O14773	Tripeptidyl-peptidase 1 OS=Homo sapiens GN=TPP1 PE=1 SV=2	>sp|O14773|TPP1_HUMAN Tripeptidyl-peptidase 1 OS=Homo sapiens GN=TPP1 PE=1 SV=2	0.003	4.97336	2	3	2	1	61.2	121.4	112.6	95	70.9					1	1	1	1	42
P25788	Proteasome subunit alpha type-3 OS=Homo sapiens GN=PSMA3 PE=1 SV=2	>sp|P25788|PSA3_HUMAN Proteasome subunit alpha type-3 OS=Homo sapiens GN=PSMA3 PE=1 SV=2	0.003	9.41176	2	2	2	1	28.4	99.8	100	89.3	110.9					1	1	1	1	72
P08709	Coagulation factor VII OS=Homo sapiens GN=F7 PE=1 SV=1	>sp|P08709|FA7_HUMAN Coagulation factor VII OS=Homo sapiens GN=F7 PE=1 SV=1	0.003	7.51073	3	3	3	1	51.6	95.2	101.7	106.6	96.5					1	1	1	1	52
Q9UJJ9	N-acetylglucosamine-1-phosphotransferase subunit gamma OS=Homo sapiens GN=GNPTG PE=1 SV=1	>sp|Q9UJJ9|GNPTG_HUMAN N-acetylglucosamine-1-phosphotransferase subunit gamma OS=Homo sapiens GN=GNPTG PE=1 SV=1	0.003	11.1475	2	2	2	1	34	95.5	99	95.5	110					1	1	1	1	78
P30479	HLA class I histocompatibility antigen, B-41 alpha chain OS=Homo sapiens GN=HLA-B PE=1 SV=1	>sp|P30479|1B41_HUMAN HLA class I histocompatibility antigen, B-41 alpha chain OS=Homo sapiens GN=HLA-B PE=1 SV=1	0.003	10.7735	3	3	2	1	40.5													70
P30461	HLA class I histocompatibility antigen, B-13 alpha chain OS=Homo sapiens GN=HLA-B PE=1 SV=1	>sp|P30461|1B13_HUMAN HLA class I histocompatibility antigen, B-13 alpha chain OS=Homo sapiens GN=HLA-B PE=1 SV=1	0.003	10.221	3	3	2	1	40.4													60
P54289	Voltage-dependent calcium channel subunit alpha-2/delta-1 OS=Homo sapiens GN=CACNA2D1 PE=1 SV=3	>sp|P54289|CA2D1_HUMAN Voltage-dependent calcium channel subunit alpha-2/delta-1 OS=Homo sapiens GN=CACNA2D1 PE=1 SV=3	0.003	2.44787	2	2	2	1	124.5	97	109.8	105.6	87.7					1	1	1	1	60
P40189	Interleukin-6 receptor subunit beta OS=Homo sapiens GN=IL6ST PE=1 SV=2	>sp|P40189|IL6RB_HUMAN Interleukin-6 receptor subunit beta OS=Homo sapiens GN=IL6ST PE=1 SV=2	0.003	3.59477	3	3	3	1	103.5	98.3	106.8	97	97.9	4.67	0.38	7.68	2.49	2	2	2	2	65
P52209	6-phosphogluconate dehydrogenase, decarboxylating OS=Homo sapiens GN=PGD PE=1 SV=3	>sp|P52209|6PGD_HUMAN 6-phosphogluconate dehydrogenase, decarboxylating OS=Homo sapiens GN=PGD PE=1 SV=3	0.003	7.24638	4	4	4	1	53.1	97	105	86.9	111.1	18.36	9.91	12.08	17.29	3	3	3	3	42
P28074	Proteasome subunit beta type-5 OS=Homo sapiens GN=PSMB5 PE=1 SV=3	>sp|P28074|PSB5_HUMAN Proteasome subunit beta type-5 OS=Homo sapiens GN=PSMB5 PE=1 SV=3	0.003	8.74525	2	2	2	1	28.5													107
P61769	Beta-2-microglobulin OS=Homo sapiens GN=B2M PE=1 SV=1	>sp|P61769|B2MG_HUMAN Beta-2-microglobulin OS=Homo sapiens GN=B2M PE=1 SV=1	0.003	16.8067	2	2	2	1	13.7	65	156.4	85.2	93.3	16.23	47.87	24.59	46.48	2	2	2	2	102
Q08211	ATP-dependent RNA helicase A OS=Homo sapiens GN=DHX9 PE=1 SV=4	>sp|Q08211|DHX9_HUMAN ATP-dependent RNA helicase A OS=Homo sapiens GN=DHX9 PE=1 SV=4	0.003	2.12598	2	2	2	1	140.9	105.2	88.5	98.4	107.8	17.38	22.94	17.42	19.88	2	2	2	2	39
Q92859	Neogenin OS=Homo sapiens GN=NEO1 PE=1 SV=2	>sp|Q92859|NEO1_HUMAN Neogenin OS=Homo sapiens GN=NEO1 PE=1 SV=2	0.003	1.84805	2	2	2	1	159.9	90.8	90.1	107.6	111.5					1	1	1	1	42
Q9UNN8	Endothelial protein C receptor OS=Homo sapiens GN=PROCR PE=1 SV=1	>sp|Q9UNN8|EPCR_HUMAN Endothelial protein C receptor OS=Homo sapiens GN=PROCR PE=1 SV=1	0.003	13.4454	3	4	3	1	26.7	91.2	106.7	106.5	95.6	9.39	8.75	7.94	9.64	2	2	2	2	41
P20292	Arachidonate 5-lipoxygenase-activating protein OS=Homo sapiens GN=ALOX5AP PE=1 SV=2	>sp|P20292|AL5AP_HUMAN Arachidonate 5-lipoxygenase-activating protein OS=Homo sapiens GN=ALOX5AP PE=1 SV=2	0.003	24.8447	2	3	2	1	18.1	105.8	85.5	108	100.7					1	1	1	1	67
P49913	Cathelicidin antimicrobial peptide OS=Homo sapiens GN=CAMP PE=1 SV=1	>sp|P49913|CAMP_HUMAN Cathelicidin antimicrobial peptide OS=Homo sapiens GN=CAMP PE=1 SV=1	0.003	16.4706	3	3	3	1	19.3	101.2	92.2	91.7	114.8	9.08	3.15	1.2	4.52	2	2	2	2	51
Q15233	Non-POU domain-containing octamer-binding protein OS=Homo sapiens GN=NONO PE=1 SV=4	>sp|Q15233|NONO_HUMAN Non-POU domain-containing octamer-binding protein OS=Homo sapiens GN=NONO PE=1 SV=4	0.003	4.03397	2	3	1	1	54.2													93
Q02413	Desmoglein-1 OS=Homo sapiens GN=DSG1 PE=1 SV=2	>sp|Q02413|DSG1_HUMAN Desmoglein-1 OS=Homo sapiens GN=DSG1 PE=1 SV=2	0.003	3.24118	3	3	3	1	113.7	111.4	95.3	98.1	95.1					1	1	1	1	89
P29508	Serpin B3 OS=Homo sapiens GN=SERPINB3 PE=1 SV=2	>sp|P29508|SPB3_HUMAN Serpin B3 OS=Homo sapiens GN=SERPINB3 PE=1 SV=2	0.003	7.69231	3	3	3	1	44.5													94
P48594	Serpin B4 OS=Homo sapiens GN=SERPINB4 PE=1 SV=2	>sp|P48594|SPB4_HUMAN Serpin B4 OS=Homo sapiens GN=SERPINB4 PE=1 SV=2	0.003	7.69231	3	3	3	1	44.8													94
P05023	Sodium/potassium-transporting ATPase subunit alpha-1 OS=Homo sapiens GN=ATP1A1 PE=1 SV=1	>sp|P05023|AT1A1_HUMAN Sodium/potassium-transporting ATPase subunit alpha-1 OS=Homo sapiens GN=ATP1A1 PE=1 SV=1	0.003	3.81232	1	1	1	1	112.8	116.9	77.3	108.7	97.2					1	1	1	1	66
P28072	Proteasome subunit beta type-6 OS=Homo sapiens GN=PSMB6 PE=1 SV=4	>sp|P28072|PSB6_HUMAN Proteasome subunit beta type-6 OS=Homo sapiens GN=PSMB6 PE=1 SV=4	0.003	12.1339	3	3	3	1	25.3	152.4	108.5	70.1	69					1	1	1	1	83
P62158	Calmodulin OS=Homo sapiens GN=CALM1 PE=1 SV=2	>sp|P62158|CALM_HUMAN Calmodulin OS=Homo sapiens GN=CALM1 PE=1 SV=2	0.003	20.1342	2	2	2	1	16.8	86.8	98.6	100.3	114.3					1	1	1	1	71
P15259	Phosphoglycerate mutase 2 OS=Homo sapiens GN=PGAM2 PE=1 SV=3	>sp|P15259|PGAM2_HUMAN Phosphoglycerate mutase 2 OS=Homo sapiens GN=PGAM2 PE=1 SV=3	0.003	8.3004	2	2	2	1	28.7													55
Q58FF3	Putative endoplasmin-like protein OS=Homo sapiens GN=HSP90B2P PE=5 SV=1	>sp|Q58FF3|ENPLL_HUMAN Putative endoplasmin-like protein OS=Homo sapiens GN=HSP90B2P PE=5 SV=1	0.003	4.26065	2	2	2	1	45.8													81
O43707	Alpha-actinin-4 OS=Homo sapiens GN=ACTN4 PE=1 SV=2	>sp|O43707|ACTN4_HUMAN Alpha-actinin-4 OS=Homo sapiens GN=ACTN4 PE=1 SV=2	0.003	3.07355	3	3	3	1	104.8													45
P62241	40S ribosomal protein S8 OS=Homo sapiens GN=RPS8 PE=1 SV=2	>sp|P62241|RS8_HUMAN 40S ribosomal protein S8 OS=Homo sapiens GN=RPS8 PE=1 SV=2	0.003	14.4231	2	2	2	1	24.2													93
P62826	GTP-binding nuclear protein Ran OS=Homo sapiens GN=RAN PE=1 SV=3	>sp|P62826|RAN_HUMAN GTP-binding nuclear protein Ran OS=Homo sapiens GN=RAN PE=1 SV=3	0.003	13.8889	2	2	2	1	24.4	94.5	84.5	93.5	127.5					1	1	1	1	37
Q13509	Tubulin beta-3 chain OS=Homo sapiens GN=TUBB3 PE=1 SV=2	>sp|Q13509|TBB3_HUMAN Tubulin beta-3 chain OS=Homo sapiens GN=TUBB3 PE=1 SV=2	0.003	6.44444	3	4	3	1	50.4													109
Q9ULI3	Protein HEG homolog 1 OS=Homo sapiens GN=HEG1 PE=1 SV=3	>sp|Q9ULI3|HEG1_HUMAN Protein HEG homolog 1 OS=Homo sapiens GN=HEG1 PE=1 SV=3	0.003	1.15858	2	2	2	1	147.4	96.9	115.1	91.2	96.8	8.96	0.8	1.02	7.06	2	2	2	2	56
P09104	Gamma-enolase OS=Homo sapiens GN=ENO2 PE=1 SV=3	>sp|P09104|ENOG_HUMAN Gamma-enolase OS=Homo sapiens GN=ENO2 PE=1 SV=3	0.003	7.60369	2	3	2	1	47.2													65
P20336	Ras-related protein Rab-3A OS=Homo sapiens GN=RAB3A PE=1 SV=1	>sp|P20336|RAB3A_HUMAN Ras-related protein Rab-3A OS=Homo sapiens GN=RAB3A PE=1 SV=1	0.003	9.54545	3	4	1	1	25													88
Q96E17	Ras-related protein Rab-3C OS=Homo sapiens GN=RAB3C PE=2 SV=1	>sp|Q96E17|RAB3C_HUMAN Ras-related protein Rab-3C OS=Homo sapiens GN=RAB3C PE=2 SV=1	0.003	9.2511	3	4	1	1	25.9													88
O95716	Ras-related protein Rab-3D OS=Homo sapiens GN=RAB3D PE=1 SV=1	>sp|O95716|RAB3D_HUMAN Ras-related protein Rab-3D OS=Homo sapiens GN=RAB3D PE=1 SV=1	0.003	9.58904	3	4	1	1	24.3													88
Q9Y646	Carboxypeptidase Q OS=Homo sapiens GN=CPQ PE=1 SV=1	>sp|Q9Y646|CBPQ_HUMAN Carboxypeptidase Q OS=Homo sapiens GN=CPQ PE=1 SV=1	0.003	6.35593	3	3	3	1	51.9	85.6	109.1	89.2	116.1					1	1	1	1	49
Q8IXL6	Extracellular serine/threonine protein kinase FAM20C OS=Homo sapiens GN=FAM20C PE=1 SV=2	>sp|Q8IXL6|FA20C_HUMAN Extracellular serine/threonine protein kinase FAM20C OS=Homo sapiens GN=FAM20C PE=1 SV=2	0.003	5.82192	2	2	2	1	66.2	75.8	107.7	111	105.6					1	1	1	1	28
O94985	Calsyntenin-1 OS=Homo sapiens GN=CLSTN1 PE=1 SV=1	>sp|O94985|CSTN1_HUMAN Calsyntenin-1 OS=Homo sapiens GN=CLSTN1 PE=1 SV=1	0.003	3.97554	3	3	3	1	109.7	94.7	104.4	94.2	106.7	1.29	17.86	9.36	8.07	2	2	2	2	65
Q9Y4G6	Talin-2 OS=Homo sapiens GN=TLN2 PE=1 SV=4	>sp|Q9Y4G6|TLN2_HUMAN Talin-2 OS=Homo sapiens GN=TLN2 PE=1 SV=4	0.003	0.944138	2	2	2	1	271.4													71
P06753	Tropomyosin alpha-3 chain OS=Homo sapiens GN=TPM3 PE=1 SV=2	>sp|P06753|TPM3_HUMAN Tropomyosin alpha-3 chain OS=Homo sapiens GN=TPM3 PE=1 SV=2	0.003	8.42105	3	3	3	1	32.9													37
P09493	Tropomyosin alpha-1 chain OS=Homo sapiens GN=TPM1 PE=1 SV=2	>sp|P09493|TPM1_HUMAN Tropomyosin alpha-1 chain OS=Homo sapiens GN=TPM1 PE=1 SV=2	0.003	8.4507	3	3	3	1	32.7													37
P20718	Granzyme H OS=Homo sapiens GN=GZMH PE=1 SV=1	>sp|P20718|GRAH_HUMAN Granzyme H OS=Homo sapiens GN=GZMH PE=1 SV=1	0.003	4.06504	1	5	1	1	27.3													130
O95568	Histidine protein methyltransferase 1 homolog OS=Homo sapiens GN=METTL18 PE=1 SV=1	>sp|O95568|MET18_HUMAN Histidine protein methyltransferase 1 homolog OS=Homo sapiens GN=METTL18 PE=1 SV=1	0.003	1.88172	1	12	1	1	42.1													200
P13688	Carcinoembryonic antigen-related cell adhesion molecule 1 OS=Homo sapiens GN=CEACAM1 PE=1 SV=2	>sp|P13688|CEAM1_HUMAN Carcinoembryonic antigen-related cell adhesion molecule 1 OS=Homo sapiens GN=CEACAM1 PE=1 SV=2	0.003	3.9924	1	2	1	1	57.5	101.5	97.4	93.7	107.4					1	1	1	1	52
O75083	WD repeat-containing protein 1 OS=Homo sapiens GN=WDR1 PE=1 SV=4	>sp|O75083|WDR1_HUMAN WD repeat-containing protein 1 OS=Homo sapiens GN=WDR1 PE=1 SV=4	0.003	4.9505	2	2	2	1	66.2	106.2	95.2	106.7	91.9					1	1	1	1	53
P04222	HLA class I histocompatibility antigen, Cw-3 alpha chain OS=Homo sapiens GN=HLA-C PE=1 SV=2	>sp|P04222|1C03_HUMAN HLA class I histocompatibility antigen, Cw-3 alpha chain OS=Homo sapiens GN=HLA-C PE=1 SV=2	0.003	6.01093	2	2	1	1	40.8													61
Q99497	Protein deglycase DJ-1 OS=Homo sapiens GN=PARK7 PE=1 SV=2	>sp|Q99497|PARK7_HUMAN Protein deglycase DJ-1 OS=Homo sapiens GN=PARK7 PE=1 SV=2	0.003	11.1111	2	2	2	1	19.9	75.7	84.8	118.9	120.6	13.1	8.28	6.34	7.79	2	2	2	2	80
P07911	Uromodulin OS=Homo sapiens GN=UMOD PE=1 SV=1	>sp|P07911|UROM_HUMAN Uromodulin OS=Homo sapiens GN=UMOD PE=1 SV=1	0.003	5	3	3	3	1	69.7	92.8	95.3	100	111.9	13.73	1.72	9.81	1.15	2	2	2	2	55
Q6E0U4	Dermokine OS=Homo sapiens GN=DMKN PE=1 SV=3	>sp|Q6E0U4|DMKN_HUMAN Dermokine OS=Homo sapiens GN=DMKN PE=1 SV=3	0.003	5.04202	2	3	2	1	47.1													68
P62917	60S ribosomal protein L8 OS=Homo sapiens GN=RPL8 PE=1 SV=2	>sp|P62917|RL8_HUMAN 60S ribosomal protein L8 OS=Homo sapiens GN=RPL8 PE=1 SV=2	0.003	10.8949	2	2	2	1	28	92	79.2	111	117.8	16.53	29.2	18.72	14.92	2	2	2	2	33
Q3SY84	Keratin, type II cytoskeletal 71 OS=Homo sapiens GN=KRT71 PE=1 SV=3	>sp|Q3SY84|K2C71_HUMAN Keratin, type II cytoskeletal 71 OS=Homo sapiens GN=KRT71 PE=1 SV=3	0.003	3.63289	2	5	1	1	57.3													56
Q14CN4	Keratin, type II cytoskeletal 72 OS=Homo sapiens GN=KRT72 PE=1 SV=2	>sp|Q14CN4|K2C72_HUMAN Keratin, type II cytoskeletal 72 OS=Homo sapiens GN=KRT72 PE=1 SV=2	0.003	3.7182	2	5	1	1	55.8													56
P23396	40S ribosomal protein S3 OS=Homo sapiens GN=RPS3 PE=1 SV=2	>sp|P23396|RS3_HUMAN 40S ribosomal protein S3 OS=Homo sapiens GN=RPS3 PE=1 SV=2	0.003	15.6379	3	3	3	1	26.7	117.3	87.7	81.7	113.2					1	1	1	1	62
Q5T749	Keratinocyte proline-rich protein OS=Homo sapiens GN=KPRP PE=1 SV=1	>sp|Q5T749|KPRP_HUMAN Keratinocyte proline-rich protein OS=Homo sapiens GN=KPRP PE=1 SV=1	0.003	8.981	2	2	2	1	64.1													35
P12268	Inosine-5'-monophosphate dehydrogenase 2 OS=Homo sapiens GN=IMPDH2 PE=1 SV=2	>sp|P12268|IMDH2_HUMAN Inosine-5'-monophosphate dehydrogenase 2 OS=Homo sapiens GN=IMPDH2 PE=1 SV=2	0.003	5.25292	1	1	1	1	55.8	74.3	103.6	110.8	111.3					1	1	1	1	54
P62244	40S ribosomal protein S15a OS=Homo sapiens GN=RPS15A PE=1 SV=2	>sp|P62244|RS15A_HUMAN 40S ribosomal protein S15a OS=Homo sapiens GN=RPS15A PE=1 SV=2	0.003	23.0769	2	2	2	1	14.8	117.7	105.7	82.5	94.1	8.04	20.14	7.32	19	2	2	2	2	47
Q9Y512	Sorting and assembly machinery component 50 homolog OS=Homo sapiens GN=SAMM50 PE=1 SV=3	>sp|Q9Y512|SAM50_HUMAN Sorting and assembly machinery component 50 homolog OS=Homo sapiens GN=SAMM50 PE=1 SV=3	0.003	6.39659	3	3	3	1	51.9	127.6	51.5	104	117					1	1	1	1	54
P39656	Dolichyl-diphosphooligosaccharide--protein glycosyltransferase 48 kDa subunit OS=Homo sapiens GN=DDOST PE=1 SV=4	>sp|P39656|OST48_HUMAN Dolichyl-diphosphooligosaccharide--protein glycosyltransferase 48 kDa subunit OS=Homo sapiens GN=DDOST PE=1 SV=4	0.003	5.26316	1	3	1	1	50.8	95.4	95.6	114	94.9					1	1	1	1	16
P13639	Elongation factor 2 OS=Homo sapiens GN=EEF2 PE=1 SV=4	>sp|P13639|EF2_HUMAN Elongation factor 2 OS=Homo sapiens GN=EEF2 PE=1 SV=4	0.003	3.7296	3	3	3	1	95.3	121.4	68.9	93.7	116					1	1	1	1	50
P11169	Solute carrier family 2, facilitated glucose transporter member 3 OS=Homo sapiens GN=SLC2A3 PE=1 SV=1	>sp|P11169|GTR3_HUMAN Solute carrier family 2, facilitated glucose transporter member 3 OS=Homo sapiens GN=SLC2A3 PE=1 SV=1	0.003	6.25	1	1	1	1	53.9	135.3	81.1	86.4	97.2					1	1	1	1	60
P10586	Receptor-type tyrosine-protein phosphatase F OS=Homo sapiens GN=PTPRF PE=1 SV=2	>sp|P10586|PTPRF_HUMAN Receptor-type tyrosine-protein phosphatase F OS=Homo sapiens GN=PTPRF PE=1 SV=2	0.003	2.20241	2	2	2	1	212.7	69.3	105	110.3	115.4					1	1	1	1	34
P18850	Cyclic AMP-dependent transcription factor ATF-6 alpha OS=Homo sapiens GN=ATF6 PE=1 SV=3	>sp|P18850|ATF6A_HUMAN Cyclic AMP-dependent transcription factor ATF-6 alpha OS=Homo sapiens GN=ATF6 PE=1 SV=3	0.003	3.43284	2	2	2	1	74.5	125.5	91.7	86.7	96.1					1	1	1	1	34
P51159	Ras-related protein Rab-27A OS=Homo sapiens GN=RAB27A PE=1 SV=3	>sp|P51159|RB27A_HUMAN Ras-related protein Rab-27A OS=Homo sapiens GN=RAB27A PE=1 SV=3	0.003	8.1448	2	3	2	1	24.9	109.8	92.3	94.5	103.5					1	1	1	1	75
P46940	Ras GTPase-activating-like protein IQGAP1 OS=Homo sapiens GN=IQGAP1 PE=1 SV=1	>sp|P46940|IQGA1_HUMAN Ras GTPase-activating-like protein IQGAP1 OS=Homo sapiens GN=IQGAP1 PE=1 SV=1	0.003	0.78455	1	2	1	1	189.1	97.3	84.6	106.1	112					1	1	1	1	50
O43493	Trans-Golgi network integral membrane protein 2 OS=Homo sapiens GN=TGOLN2 PE=1 SV=2	>sp|O43493|TGON2_HUMAN Trans-Golgi network integral membrane protein 2 OS=Homo sapiens GN=TGOLN2 PE=1 SV=2	0.003	5.83333	2	2	2	1	51.1	105.2	82.4	86	126.3	3.52	33.66	12.29	27.4	2	2	2	2	55
P22392	Nucleoside diphosphate kinase B OS=Homo sapiens GN=NME2 PE=1 SV=1	>sp|P22392|NDKB_HUMAN Nucleoside diphosphate kinase B OS=Homo sapiens GN=NME2 PE=1 SV=1	0.003	19.0789	2	2	2	1	17.3													45
P15531	Nucleoside diphosphate kinase A OS=Homo sapiens GN=NME1 PE=1 SV=1	>sp|P15531|NDKA_HUMAN Nucleoside diphosphate kinase A OS=Homo sapiens GN=NME1 PE=1 SV=1	0.003	19.0789	2	2	2	1	17.1	119.3	82.5	86.2	111.9	20.81	12.1	11.54	4.38	2	2	2	2	45
P40199	Carcinoembryonic antigen-related cell adhesion molecule 6 OS=Homo sapiens GN=CEACAM6 PE=1 SV=3	>sp|P40199|CEAM6_HUMAN Carcinoembryonic antigen-related cell adhesion molecule 6 OS=Homo sapiens GN=CEACAM6 PE=1 SV=3	0.003	10.4651	2	2	2	1	37.2	117.4	77.7	88.1	116.8					1	1	1	1	41
Q86SG5	Protein S100-A7A OS=Homo sapiens GN=S100A7A PE=1 SV=3	>sp|Q86SG5|S1A7A_HUMAN Protein S100-A7A OS=Homo sapiens GN=S100A7A PE=1 SV=3	0.003	17.8218	2	4	2	1	11.3													97
P31151	Protein S100-A7 OS=Homo sapiens GN=S100A7 PE=1 SV=4	>sp|P31151|S10A7_HUMAN Protein S100-A7 OS=Homo sapiens GN=S100A7 PE=1 SV=4	0.003	17.8218	2	4	2	1	11.5													97
P30041	Peroxiredoxin-6 OS=Homo sapiens GN=PRDX6 PE=1 SV=3	>sp|P30041|PRDX6_HUMAN Peroxiredoxin-6 OS=Homo sapiens GN=PRDX6 PE=1 SV=3	0.003	13.8393	2	2	2	1	25	90.1	86.8	104.5	118.6	21.53	10.49	5.7	19	2	2	2	2	52
Q8IZF2	Adhesion G protein-coupled receptor F5 OS=Homo sapiens GN=ADGRF5 PE=1 SV=3	>sp|Q8IZF2|AGRF5_HUMAN Adhesion G protein-coupled receptor F5 OS=Homo sapiens GN=ADGRF5 PE=1 SV=3	0.003	2.00594	2	2	2	1	149.4	113.6	107.9	92.4	86.1					1	1	1	1	54
P01596	Ig kappa chain V-I region CAR OS=Homo sapiens PE=1 SV=1	>sp|P01596|KV104_HUMAN Ig kappa chain V-I region CAR OS=Homo sapiens PE=1 SV=1	0.003	16.8224	1	1	1	1	11.7													74
Q9H0U4	Ras-related protein Rab-1B OS=Homo sapiens GN=RAB1B PE=1 SV=1	>sp|Q9H0U4|RAB1B_HUMAN Ras-related protein Rab-1B OS=Homo sapiens GN=RAB1B PE=1 SV=1	0.003	14.4279	3	3	1	1	22.2													68
P62820	Ras-related protein Rab-1A OS=Homo sapiens GN=RAB1A PE=1 SV=3	>sp|P62820|RAB1A_HUMAN Ras-related protein Rab-1A OS=Homo sapiens GN=RAB1A PE=1 SV=3	0.003	14.1463	3	3	1	1	22.7													68
Q9H4A4	Aminopeptidase B OS=Homo sapiens GN=RNPEP PE=1 SV=2	>sp|Q9H4A4|AMPB_HUMAN Aminopeptidase B OS=Homo sapiens GN=RNPEP PE=1 SV=2	0.003	7.84615	3	3	3	1	72.5	115.3	90.2	95.8	98.7					1	1	1	1	49
Q8TAQ9	SUN domain-containing protein 3 OS=Homo sapiens GN=SUN3 PE=2 SV=4	>sp|Q8TAQ9|SUN3_HUMAN SUN domain-containing protein 3 OS=Homo sapiens GN=SUN3 PE=2 SV=4	0.003	1.96078	1	4	1	1	40.5	91.9	101.1	107.3	99.7	5.89	3.61	1.84	0.21	2	2	2	2	34
Q9H8L6	Multimerin-2 OS=Homo sapiens GN=MMRN2 PE=1 SV=2	>sp|Q9H8L6|MMRN2_HUMAN Multimerin-2 OS=Homo sapiens GN=MMRN2 PE=1 SV=2	0.003	2.21286	2	2	2	1	104.3	102.1	108.4	88.7	100.9	6.07	9.14	3.84	0.31	2	2	2	2	52
P06314	Ig kappa chain V-IV region B17 OS=Homo sapiens PE=2 SV=1	>sp|P06314|KV404_HUMAN Ig kappa chain V-IV region B17 OS=Homo sapiens PE=2 SV=1	0.003	23.1343	3	3	3	1	15													42
P01625	Ig kappa chain V-IV region Len OS=Homo sapiens PE=1 SV=2	>sp|P01625|KV402_HUMAN Ig kappa chain V-IV region Len OS=Homo sapiens PE=1 SV=2	0.003	27.193	3	3	3	1	12.6													42
P31944	Caspase-14 OS=Homo sapiens GN=CASP14 PE=1 SV=2	>sp|P31944|CASPE_HUMAN Caspase-14 OS=Homo sapiens GN=CASP14 PE=1 SV=2	0.003	11.5702	2	2	2	1	27.7													78
P01130	Low-density lipoprotein receptor OS=Homo sapiens GN=LDLR PE=1 SV=1	>sp|P01130|LDLR_HUMAN Low-density lipoprotein receptor OS=Homo sapiens GN=LDLR PE=1 SV=1	0.003	3.48837	2	2	2	1	95.3	108.4	97	88.4	106.1	14.08	18.07	10.88	21.84	2	2	2	2	29
O15143	Actin-related protein 2/3 complex subunit 1B OS=Homo sapiens GN=ARPC1B PE=1 SV=3	>sp|O15143|ARC1B_HUMAN Actin-related protein 2/3 complex subunit 1B OS=Homo sapiens GN=ARPC1B PE=1 SV=3	0.003	13.4409	3	3	3	1	40.9	124.3	67.9	98.3	109.5					1	1	1	1	33
Q15185	Prostaglandin E synthase 3 OS=Homo sapiens GN=PTGES3 PE=1 SV=1	>sp|Q15185|TEBP_HUMAN Prostaglandin E synthase 3 OS=Homo sapiens GN=PTGES3 PE=1 SV=1	0.003	14.375	2	2	2	1	18.7													35
Q9H4G4	Golgi-associated plant pathogenesis-related protein 1 OS=Homo sapiens GN=GLIPR2 PE=1 SV=3	>sp|Q9H4G4|GAPR1_HUMAN Golgi-associated plant pathogenesis-related protein 1 OS=Homo sapiens GN=GLIPR2 PE=1 SV=3	0.003	16.8831	2	2	2	1	17.2	103.5	106.2	88.4	102	8.01	8.45	2.74	1.71	2	2	2	2	69
P22692	Insulin-like growth factor-binding protein 4 OS=Homo sapiens GN=IGFBP4 PE=1 SV=2	>sp|P22692|IBP4_HUMAN Insulin-like growth factor-binding protein 4 OS=Homo sapiens GN=IGFBP4 PE=1 SV=2	0.003	9.30233	2	2	2	1	27.9	98.9	100.9	97.7	102.5	8.95	0.39	5.33	3.17	2	2	2	2	19
P23246	Splicing factor, proline- and glutamine-rich OS=Homo sapiens GN=SFPQ PE=1 SV=2	>sp|P23246|SFPQ_HUMAN Splicing factor, proline- and glutamine-rich OS=Homo sapiens GN=SFPQ PE=1 SV=2	0.003	2.68741	2	2	1	1	76.1													65
P62266	40S ribosomal protein S23 OS=Homo sapiens GN=RPS23 PE=1 SV=3	>sp|P62266|RS23_HUMAN 40S ribosomal protein S23 OS=Homo sapiens GN=RPS23 PE=1 SV=3	0.003	8.39161	1	3	1	1	15.8	89.9	85.4	101.5	123.1					1	1	1	1	59
P08514	Integrin alpha-IIb OS=Homo sapiens GN=ITGA2B PE=1 SV=3	>sp|P08514|ITA2B_HUMAN Integrin alpha-IIb OS=Homo sapiens GN=ITGA2B PE=1 SV=3	0.003	2.30991	2	3	2	1	113.3	97.9	97.9	99	105.2	2.76	5.81	15.48	6.59	2	2	2	2	74
P60900	Proteasome subunit alpha type-6 OS=Homo sapiens GN=PSMA6 PE=1 SV=1	>sp|P60900|PSA6_HUMAN Proteasome subunit alpha type-6 OS=Homo sapiens GN=PSMA6 PE=1 SV=1	0.003	10.9756	3	3	3	1	27.4	70.4	72.6	109.5	147.6	12.95	10.11	0.96	1.91	2	2	2	2	41
P16112	Aggrecan core protein OS=Homo sapiens GN=ACAN PE=1 SV=2	>sp|P16112|PGCA_HUMAN Aggrecan core protein OS=Homo sapiens GN=ACAN PE=1 SV=2	0.003	0.993789	2	2	2	1	250	105.7	112.4	83.7	98.3	2.87	2.11	1.27	4.42	2	2	2	2	24
P84077	ADP-ribosylation factor 1 OS=Homo sapiens GN=ARF1 PE=1 SV=2	>sp|P84077|ARF1_HUMAN ADP-ribosylation factor 1 OS=Homo sapiens GN=ARF1 PE=1 SV=2	0.003	13.2597	2	2	2	1	20.7													63
P61204	ADP-ribosylation factor 3 OS=Homo sapiens GN=ARF3 PE=1 SV=2	>sp|P61204|ARF3_HUMAN ADP-ribosylation factor 3 OS=Homo sapiens GN=ARF3 PE=1 SV=2	0.003	13.2597	2	2	2	1	20.6	89.7	84.8	95	130.5					1	1	1	1	63
Q16851	UTP--glucose-1-phosphate uridylyltransferase OS=Homo sapiens GN=UGP2 PE=1 SV=5	>sp|Q16851|UGPA_HUMAN UTP--glucose-1-phosphate uridylyltransferase OS=Homo sapiens GN=UGP2 PE=1 SV=5	0.003	4.72441	3	3	3	1	56.9	115	69.8	75.5	139.7	1.02	11.14	8.98	0.12	2	2	2	2	65
P20023	Complement receptor type 2 OS=Homo sapiens GN=CR2 PE=1 SV=2	>sp|P20023|CR2_HUMAN Complement receptor type 2 OS=Homo sapiens GN=CR2 PE=1 SV=2	0.003	1.54889	2	2	2	1	112.8	89	103.7	94	113.3					1	1	1	1	69
O15394	Neural cell adhesion molecule 2 OS=Homo sapiens GN=NCAM2 PE=1 SV=2	>sp|O15394|NCAM2_HUMAN Neural cell adhesion molecule 2 OS=Homo sapiens GN=NCAM2 PE=1 SV=2	0.003	3.82318	2	2	2	1	93	114.1	106.2	84.5	95.2					1	1	1	1	43
P00441	Superoxide dismutase [Cu-Zn] OS=Homo sapiens GN=SOD1 PE=1 SV=2	>sp|P00441|SODC_HUMAN Superoxide dismutase [Cu-Zn] OS=Homo sapiens GN=SOD1 PE=1 SV=2	0.003	35.7143	3	3	3	1	15.9	121.3	62.5	79.4	136.8					1	1	1	1	53
P11413	Glucose-6-phosphate 1-dehydrogenase OS=Homo sapiens GN=G6PD PE=1 SV=4	>sp|P11413|G6PD_HUMAN Glucose-6-phosphate 1-dehydrogenase OS=Homo sapiens GN=G6PD PE=1 SV=4	0.003	5.43689	3	3	3	1	59.2	102.9	80	109	108.1					1	1	1	1	61
P11047	Laminin subunit gamma-1 OS=Homo sapiens GN=LAMC1 PE=1 SV=3	>sp|P11047|LAMC1_HUMAN Laminin subunit gamma-1 OS=Homo sapiens GN=LAMC1 PE=1 SV=3	0.003	1.30516	2	2	2	1	177.5	101.5	101.2	89.6	107.7					1	1	1	1	48
P07333	Macrophage colony-stimulating factor 1 receptor OS=Homo sapiens GN=CSF1R PE=1 SV=2	>sp|P07333|CSF1R_HUMAN Macrophage colony-stimulating factor 1 receptor OS=Homo sapiens GN=CSF1R PE=1 SV=2	0.003	2.36626	3	3	3	1	107.9	105	108.2	92.2	94.7	4.88	4.41	9.45	8.85	3	3	3	3	23
Q5T013	Putative hydroxypyruvate isomerase OS=Homo sapiens GN=HYI PE=1 SV=2	>sp|Q5T013|HYI_HUMAN Putative hydroxypyruvate isomerase OS=Homo sapiens GN=HYI PE=1 SV=2	0.003	2.52708	1	6	1	1	30.4													85
P09429	High mobility group protein B1 OS=Homo sapiens GN=HMGB1 PE=1 SV=3	>sp|P09429|HMGB1_HUMAN High mobility group protein B1 OS=Homo sapiens GN=HMGB1 PE=1 SV=3	0.003	7.44186	1	1	1	1	24.9	97.6	94.9	93.4	114.2					1	1	1	1	21
P61513	60S ribosomal protein L37a OS=Homo sapiens GN=RPL37A PE=1 SV=2	>sp|P61513|RL37A_HUMAN 60S ribosomal protein L37a OS=Homo sapiens GN=RPL37A PE=1 SV=2	0.003	19.5652	1	1	1	1	10.3													67
P39060	Collagen alpha-1(XVIII) chain OS=Homo sapiens GN=COL18A1 PE=1 SV=5	>sp|P39060|COIA1_HUMAN Collagen alpha-1(XVIII) chain OS=Homo sapiens GN=COL18A1 PE=1 SV=5	0.003	1.48233	2	2	2	1	178.1	98.3	108	95	98.7	8.12	4.69	3.66	9.69	2	2	2	2	65
P62318	Small nuclear ribonucleoprotein Sm D3 OS=Homo sapiens GN=SNRPD3 PE=1 SV=1	>sp|P62318|SMD3_HUMAN Small nuclear ribonucleoprotein Sm D3 OS=Homo sapiens GN=SNRPD3 PE=1 SV=1	0.003	24.6032	2	2	2	1	13.9													69
P04899	Guanine nucleotide-binding protein G(i) subunit alpha-2 OS=Homo sapiens GN=GNAI2 PE=1 SV=3	>sp|P04899|GNAI2_HUMAN Guanine nucleotide-binding protein G(i) subunit alpha-2 OS=Homo sapiens GN=GNAI2 PE=1 SV=3	0.003	4.22535	1	2	1	1	40.4	119.3	98.2	81.1	101.4					1	1	1	1	50
Q31610	HLA class I histocompatibility antigen, B-81 alpha chain OS=Homo sapiens GN=HLA-B PE=1 SV=1	>sp|Q31610|1B81_HUMAN HLA class I histocompatibility antigen, B-81 alpha chain OS=Homo sapiens GN=HLA-B PE=1 SV=1	0.003	6.35359	2	2	2	1	40.4													72
P30486	HLA class I histocompatibility antigen, B-48 alpha chain OS=Homo sapiens GN=HLA-B PE=1 SV=1	>sp|P30486|1B48_HUMAN HLA class I histocompatibility antigen, B-48 alpha chain OS=Homo sapiens GN=HLA-B PE=1 SV=1	0.003	6.35359	2	2	2	1	40.3													72
P41439	Folate receptor gamma OS=Homo sapiens GN=FOLR3 PE=1 SV=1	>sp|P41439|FOLR3_HUMAN Folate receptor gamma OS=Homo sapiens GN=FOLR3 PE=1 SV=1	0.003	7.81893	2	2	2	1	27.6	24.5	36.9	160.4	178.2					1	1	1	1	38
Q9BYE2	Transmembrane protease serine 13 OS=Homo sapiens GN=TMPRSS13 PE=2 SV=4	>sp|Q9BYE2|TMPSD_HUMAN Transmembrane protease serine 13 OS=Homo sapiens GN=TMPRSS13 PE=2 SV=4	0.003	1.36519	1	5	1	1	63.1													87
P20160	Azurocidin OS=Homo sapiens GN=AZU1 PE=1 SV=3	>sp|P20160|CAP7_HUMAN Azurocidin OS=Homo sapiens GN=AZU1 PE=1 SV=3	0.003	9.16335	2	2	2	1	26.9	116.6	104.6	76.9	102	5.49	12.79	6.18	11.5	2	2	2	2	50
P30485	HLA class I histocompatibility antigen, B-47 alpha chain OS=Homo sapiens GN=HLA-B PE=1 SV=1	>sp|P30485|1B47_HUMAN HLA class I histocompatibility antigen, B-47 alpha chain OS=Homo sapiens GN=HLA-B PE=1 SV=1	0.003	7.45856	2	2	1	1	40.5													60
Q04826	HLA class I histocompatibility antigen, B-40 alpha chain OS=Homo sapiens GN=HLA-B PE=1 SV=1	>sp|Q04826|1B40_HUMAN HLA class I histocompatibility antigen, B-40 alpha chain OS=Homo sapiens GN=HLA-B PE=1 SV=1	0.003	7.45856	2	2	1	1	40.5													60
P30483	HLA class I histocompatibility antigen, B-45 alpha chain OS=Homo sapiens GN=HLA-B PE=1 SV=1	>sp|P30483|1B45_HUMAN HLA class I histocompatibility antigen, B-45 alpha chain OS=Homo sapiens GN=HLA-B PE=1 SV=1	0.003	7.45856	2	2	1	1	40.4													60
P30488	HLA class I histocompatibility antigen, B-50 alpha chain OS=Homo sapiens GN=HLA-B PE=1 SV=1	>sp|P30488|1B50_HUMAN HLA class I histocompatibility antigen, B-50 alpha chain OS=Homo sapiens GN=HLA-B PE=1 SV=1	0.003	7.45856	2	2	1	1	40.5													60
P30487	HLA class I histocompatibility antigen, B-49 alpha chain OS=Homo sapiens GN=HLA-B PE=1 SV=2	>sp|P30487|1B49_HUMAN HLA class I histocompatibility antigen, B-49 alpha chain OS=Homo sapiens GN=HLA-B PE=1 SV=2	0.003	7.45856	2	2	1	1	40.6													60
P30481	HLA class I histocompatibility antigen, B-44 alpha chain OS=Homo sapiens GN=HLA-B PE=1 SV=1	>sp|P30481|1B44_HUMAN HLA class I histocompatibility antigen, B-44 alpha chain OS=Homo sapiens GN=HLA-B PE=1 SV=1	0.003	7.45856	2	2	1	1	40.5													60
P09211	Glutathione S-transferase P OS=Homo sapiens GN=GSTP1 PE=1 SV=2	>sp|P09211|GSTP1_HUMAN Glutathione S-transferase P OS=Homo sapiens GN=GSTP1 PE=1 SV=2	0.003	14.2857	2	2	2	1	23.3	100.6	98.7	85.2	115.5					1	1	1	1	31
P30499	HLA class I histocompatibility antigen, Cw-1 alpha chain OS=Homo sapiens GN=HLA-C PE=1 SV=1	>sp|P30499|1C01_HUMAN HLA class I histocompatibility antigen, Cw-1 alpha chain OS=Homo sapiens GN=HLA-C PE=1 SV=1	0.003	5.7377	2	2	2	1	40.9													53
P05019	Insulin-like growth factor I OS=Homo sapiens GN=IGF1 PE=1 SV=1	>sp|P05019|IGF1_HUMAN Insulin-like growth factor I OS=Homo sapiens GN=IGF1 PE=1 SV=1	0.003	7.17949	1	1	1	1	21.8	96	110.8	94.3	98.8					1	1	1	1	43
Q16270	Insulin-like growth factor-binding protein 7 OS=Homo sapiens GN=IGFBP7 PE=1 SV=1	>sp|Q16270|IBP7_HUMAN Insulin-like growth factor-binding protein 7 OS=Homo sapiens GN=IGFBP7 PE=1 SV=1	0.003	10.2837	2	2	2	1	29.1	96.5	98.2	98.4	106.8	8.86	13.25	2.34	2.02	2	2	2	2	32
Q96BY6	Dedicator of cytokinesis protein 10 OS=Homo sapiens GN=DOCK10 PE=1 SV=3	>sp|Q96BY6|DOC10_HUMAN Dedicator of cytokinesis protein 10 OS=Homo sapiens GN=DOCK10 PE=1 SV=3	0.003	0.32022	1	7	1	1	249.4													70
Q14697	Neutral alpha-glucosidase AB OS=Homo sapiens GN=GANAB PE=1 SV=3	>sp|Q14697|GANAB_HUMAN Neutral alpha-glucosidase AB OS=Homo sapiens GN=GANAB PE=1 SV=3	0.003	2.54237	2	3	2	1	106.8	113.6	88.9	102.9	94.7					1	1	1	1	20
P01717	Ig lambda chain V-IV region Hil OS=Homo sapiens PE=1 SV=1	>sp|P01717|LV403_HUMAN Ig lambda chain V-IV region Hil OS=Homo sapiens PE=1 SV=1	0.003	17.757	1	1	1	1	11.5	105.1	105.3	84.4	105.2					1	1	1	1	40
P32942	Intercellular adhesion molecule 3 OS=Homo sapiens GN=ICAM3 PE=1 SV=2	>sp|P32942|ICAM3_HUMAN Intercellular adhesion molecule 3 OS=Homo sapiens GN=ICAM3 PE=1 SV=2	0.003	1.82815	1	3	1	1	59.5	101.4	101.8	95.1	101.7	11.75	8.55	6.59	9.31	2	2	2	2	45
P08758	Annexin A5 OS=Homo sapiens GN=ANXA5 PE=1 SV=2	>sp|P08758|ANXA5_HUMAN Annexin A5 OS=Homo sapiens GN=ANXA5 PE=1 SV=2	0.003	8.75	3	3	3	1	35.9	118.6	93.9	80.1	107.4					1	1	1	1	31
Q12841	Follistatin-related protein 1 OS=Homo sapiens GN=FSTL1 PE=1 SV=1	>sp|Q12841|FSTL1_HUMAN Follistatin-related protein 1 OS=Homo sapiens GN=FSTL1 PE=1 SV=1	0.003	5.19481	2	2	2	1	35	96.2	105.6	91.6	106.7					1	1	1	1	67
O00299	Chloride intracellular channel protein 1 OS=Homo sapiens GN=CLIC1 PE=1 SV=4	>sp|O00299|CLIC1_HUMAN Chloride intracellular channel protein 1 OS=Homo sapiens GN=CLIC1 PE=1 SV=4	0.003	7.46888	2	2	2	1	26.9	104.3	85.6	88.4	121.7	5.76	16.44	0.11	16.42	2	2	2	2	38
P00326	Alcohol dehydrogenase 1C OS=Homo sapiens GN=ADH1C PE=1 SV=2	>sp|P00326|ADH1G_HUMAN Alcohol dehydrogenase 1C OS=Homo sapiens GN=ADH1C PE=1 SV=2	0.003	4.53333	2	2	2	1	39.8													60
P00325	Alcohol dehydrogenase 1B OS=Homo sapiens GN=ADH1B PE=1 SV=2	>sp|P00325|ADH1B_HUMAN Alcohol dehydrogenase 1B OS=Homo sapiens GN=ADH1B PE=1 SV=2	0.003	4.53333	2	2	2	1	39.8	145.8	53.2	47.3	153.7					1	1	1	1	60
P07327	Alcohol dehydrogenase 1A OS=Homo sapiens GN=ADH1A PE=1 SV=2	>sp|P07327|ADH1A_HUMAN Alcohol dehydrogenase 1A OS=Homo sapiens GN=ADH1A PE=1 SV=2	0.003	4.53333	2	2	2	1	39.8													60
P19022	Cadherin-2 OS=Homo sapiens GN=CDH2 PE=1 SV=4	>sp|P19022|CADH2_HUMAN Cadherin-2 OS=Homo sapiens GN=CDH2 PE=1 SV=4	0.003	3.31126	2	2	2	1	99.7	112.4	92.6	89.8	105.2					1	1	1	1	45
P51153	Ras-related protein Rab-13 OS=Homo sapiens GN=RAB13 PE=1 SV=1	>sp|P51153|RAB13_HUMAN Ras-related protein Rab-13 OS=Homo sapiens GN=RAB13 PE=1 SV=1	0.003	9.35961	2	2	1	1	22.8													86
Q16531	DNA damage-binding protein 1 OS=Homo sapiens GN=DDB1 PE=1 SV=1	>sp|Q16531|DDB1_HUMAN DNA damage-binding protein 1 OS=Homo sapiens GN=DDB1 PE=1 SV=1	0.003	1.57895	1	2	1	1	126.9	126.4	85.9	86.3	101.5					1	1	1	1	63
Q9Y281	Cofilin-2 OS=Homo sapiens GN=CFL2 PE=1 SV=1	>sp|Q9Y281|COF2_HUMAN Cofilin-2 OS=Homo sapiens GN=CFL2 PE=1 SV=1	0.003	10.8434	2	2	2	1	18.7													57
P10153	Non-secretory ribonuclease OS=Homo sapiens GN=RNASE2 PE=1 SV=2	>sp|P10153|RNAS2_HUMAN Non-secretory ribonuclease OS=Homo sapiens GN=RNASE2 PE=1 SV=2	0.003	9.31677	1	1	1	1	18.3	66.1	80.7	138.6	114.5					1	1	1	1	37
P04066	Tissue alpha-L-fucosidase OS=Homo sapiens GN=FUCA1 PE=1 SV=4	>sp|P04066|FUCO_HUMAN Tissue alpha-L-fucosidase OS=Homo sapiens GN=FUCA1 PE=1 SV=4	0.003	4.72103	2	2	2	1	53.7	82.1	111.3	115.9	90.7					1	1	1	1	53
O96008	Mitochondrial import receptor subunit TOM40 homolog OS=Homo sapiens GN=TOMM40 PE=1 SV=1	>sp|O96008|TOM40_HUMAN Mitochondrial import receptor subunit TOM40 homolog OS=Homo sapiens GN=TOMM40 PE=1 SV=1	0.003	6.09418	2	3	2	1	37.9	162.3	83.7	68.5	85.5					1	1	1	1	73
O00602	Ficolin-1 OS=Homo sapiens GN=FCN1 PE=1 SV=2	>sp|O00602|FCN1_HUMAN Ficolin-1 OS=Homo sapiens GN=FCN1 PE=1 SV=2	0.003	4.90798	2	3	1	1	35.1	96.8	93.1	87.8	122.2					1	1	1	1	41
Q14568	Heat shock protein HSP 90-alpha A2 OS=Homo sapiens GN=HSP90AA2P PE=1 SV=2	>sp|Q14568|HS902_HUMAN Heat shock protein HSP 90-alpha A2 OS=Homo sapiens GN=HSP90AA2P PE=1 SV=2	0.003	6.41399	2	2	1	1	39.3													32
P31997	Carcinoembryonic antigen-related cell adhesion molecule 8 OS=Homo sapiens GN=CEACAM8 PE=1 SV=2	>sp|P31997|CEAM8_HUMAN Carcinoembryonic antigen-related cell adhesion molecule 8 OS=Homo sapiens GN=CEACAM8 PE=1 SV=2	0.003	5.73066	1	1	1	1	38.1													52
Q9BTY2	Plasma alpha-L-fucosidase OS=Homo sapiens GN=FUCA2 PE=1 SV=2	>sp|Q9BTY2|FUCO2_HUMAN Plasma alpha-L-fucosidase OS=Homo sapiens GN=FUCA2 PE=1 SV=2	0.003	4.28266	2	2	2	1	54	85.6	121.1	109	84.3					1	1	1	1	59
Q8NBQ5	Estradiol 17-beta-dehydrogenase 11 OS=Homo sapiens GN=HSD17B11 PE=1 SV=3	>sp|Q8NBQ5|DHB11_HUMAN Estradiol 17-beta-dehydrogenase 11 OS=Homo sapiens GN=HSD17B11 PE=1 SV=3	0.003	6	1	2	1	1	32.9	124	99.7	79.6	96.8	4.22	8.48	0.38	13.83	2	2	2	2	70
P61160	Actin-related protein 2 OS=Homo sapiens GN=ACTR2 PE=1 SV=1	>sp|P61160|ARP2_HUMAN Actin-related protein 2 OS=Homo sapiens GN=ACTR2 PE=1 SV=1	0.003	6.09137	2	2	2	1	44.7	133.3	93	84.3	89.4					1	1	1	1	33
P01613	Ig kappa chain V-I region Ni OS=Homo sapiens PE=1 SV=1	>sp|P01613|KV121_HUMAN Ig kappa chain V-I region Ni OS=Homo sapiens PE=1 SV=1	0.003	14.2857	1	1	1	1	12.2													52
P55072	Transitional endoplasmic reticulum ATPase OS=Homo sapiens GN=VCP PE=1 SV=4	>sp|P55072|TERA_HUMAN Transitional endoplasmic reticulum ATPase OS=Homo sapiens GN=VCP PE=1 SV=4	0.003	3.10174	2	2	2	1	89.3	117.2	99.6	79.3	104	13.72	8.49	17.3	10.4	2	2	2	2	36
P46977	Dolichyl-diphosphooligosaccharide--protein glycosyltransferase subunit STT3A OS=Homo sapiens GN=STT3A PE=1 SV=2	>sp|P46977|STT3A_HUMAN Dolichyl-diphosphooligosaccharide--protein glycosyltransferase subunit STT3A OS=Homo sapiens GN=STT3A PE=1 SV=2	0.003	2.2695	2	2	2	1	80.5	107.7	79.5	77.1	135.7					1	1	1	1	68
Q6UX06	Olfactomedin-4 OS=Homo sapiens GN=OLFM4 PE=1 SV=1	>sp|Q6UX06|OLFM4_HUMAN Olfactomedin-4 OS=Homo sapiens GN=OLFM4 PE=1 SV=1	0.003	4.90196	2	2	2	1	57.2	110.4	95.9	86.4	107.3	18.88	7.52	5.67	8.14	2	2	2	2	53
O43505	Beta-1,4-glucuronyltransferase 1 OS=Homo sapiens GN=B4GAT1 PE=1 SV=1	>sp|O43505|B4GA1_HUMAN Beta-1,4-glucuronyltransferase 1 OS=Homo sapiens GN=B4GAT1 PE=1 SV=1	0.003	4.33735	2	2	2	1	47.1	97.3	95.2	96.9	110.6					1	1	1	1	35
P55103	Inhibin beta C chain OS=Homo sapiens GN=INHBC PE=2 SV=1	>sp|P55103|INHBC_HUMAN Inhibin beta C chain OS=Homo sapiens GN=INHBC PE=2 SV=1	0.003	5.39773	1	1	1	1	38.2	114.9	87.5	105.4	92.2					1	1	1	1	56
P78509	Reelin OS=Homo sapiens GN=RELN PE=1 SV=3	>sp|P78509|RELN_HUMAN Reelin OS=Homo sapiens GN=RELN PE=1 SV=3	0.003	0.606936	2	2	2	1	388.1	110.3	100.3	78	111.4	1.04	5.95	3.82	7	2	2	2	2	29
Q9NY97	N-acetyllactosaminide beta-1,3-N-acetylglucosaminyltransferase 2 OS=Homo sapiens GN=B3GNT2 PE=1 SV=2	>sp|Q9NY97|B3GN2_HUMAN N-acetyllactosaminide beta-1,3-N-acetylglucosaminyltransferase 2 OS=Homo sapiens GN=B3GNT2 PE=1 SV=2	0.003	6.04534	2	2	2	1	46	116.5	102.4	87.8	93.3					1	1	1	1	27
Q86SQ4	G-protein coupled receptor 126 OS=Homo sapiens GN=GPR126 PE=1 SV=3	>sp|Q86SQ4|GP126_HUMAN G-protein coupled receptor 126 OS=Homo sapiens GN=GPR126 PE=1 SV=3	0.003	1.1466	1	1	1	1	136.6	107.4	113.5	85.8	93.3					1	1	1	1	64
P16581	E-selectin OS=Homo sapiens GN=SELE PE=1 SV=1	>sp|P16581|LYAM2_HUMAN E-selectin OS=Homo sapiens GN=SELE PE=1 SV=1	0.003	5.2459	2	2	2	1	66.6	111	117.3	92.8	79					1	1	1	1	18
P04434	Ig kappa chain V-III region VH (Fragment) OS=Homo sapiens PE=4 SV=1	>sp|P04434|KV310_HUMAN Ig kappa chain V-III region VH (Fragment) OS=Homo sapiens PE=4 SV=1	0.003	7.75862	1	3	1	1	12.7													49
P04207	Ig kappa chain V-III region CLL OS=Homo sapiens PE=4 SV=2	>sp|P04207|KV308_HUMAN Ig kappa chain V-III region CLL OS=Homo sapiens PE=4 SV=2	0.003	6.97674	1	3	1	1	14.3	67.6	157.3	90.2	84.9					1	1	1	1	49
P01605	Ig kappa chain V-I region Lay OS=Homo sapiens PE=1 SV=1	>sp|P01605|KV113_HUMAN Ig kappa chain V-I region Lay OS=Homo sapiens PE=1 SV=1	0.003	8.33333	1	3	1	1	11.8													49
P01624	Ig kappa chain V-III region POM OS=Homo sapiens PE=1 SV=1	>sp|P01624|KV306_HUMAN Ig kappa chain V-III region POM OS=Homo sapiens PE=1 SV=1	0.003	8.25688	1	3	1	1	11.9													49
Q08043	Alpha-actinin-3 OS=Homo sapiens GN=ACTN3 PE=1 SV=2	>sp|Q08043|ACTN3_HUMAN Alpha-actinin-3 OS=Homo sapiens GN=ACTN3 PE=1 SV=2	0.003	1.88679	2	2	2	1	103.2													45
P10645	Chromogranin-A OS=Homo sapiens GN=CHGA PE=1 SV=7	>sp|P10645|CMGA_HUMAN Chromogranin-A OS=Homo sapiens GN=CHGA PE=1 SV=7	0.003	4.37637	2	3	2	1	50.7	112.9	101	86.2	99.9					1	1	1	1	15
P40926	Malate dehydrogenase, mitochondrial OS=Homo sapiens GN=MDH2 PE=1 SV=3	>sp|P40926|MDHM_HUMAN Malate dehydrogenase, mitochondrial OS=Homo sapiens GN=MDH2 PE=1 SV=3	0.003	4.73373	1	2	1	1	35.5	128.3	89.6	79	103					1	1	1	1	68
Q9UBX3	Mitochondrial dicarboxylate carrier OS=Homo sapiens GN=SLC25A10 PE=1 SV=2	>sp|Q9UBX3|DIC_HUMAN Mitochondrial dicarboxylate carrier OS=Homo sapiens GN=SLC25A10 PE=1 SV=2	0.005	5.57491	2	2	2	1	31.3													54
P04433	Ig kappa chain V-III region VG (Fragment) OS=Homo sapiens PE=1 SV=1	>sp|P04433|KV309_HUMAN Ig kappa chain V-III region VG (Fragment) OS=Homo sapiens PE=1 SV=1	0.005	7.82609	1	2	1	1	12.6	65.8	168	75.7	90.6					1	1	1	1	57
P04211	Ig lambda chain V region 4A OS=Homo sapiens PE=4 SV=1	>sp|P04211|LV001_HUMAN Ig lambda chain V region 4A OS=Homo sapiens PE=4 SV=1	0.005	7.69231	1	2	1	1	12.4	89.5	141.1	87	82.3	0.84	1.37	6.8	10.45	2	2	2	2	47
P83593	Ig kappa chain V-IV region STH (Fragment) OS=Homo sapiens PE=1 SV=1	>sp|P83593|KV405_HUMAN Ig kappa chain V-IV region STH (Fragment) OS=Homo sapiens PE=1 SV=1	0.005	17.4312	2	2	2	1	12.1													36
P30050	60S ribosomal protein L12 OS=Homo sapiens GN=RPL12 PE=1 SV=1	>sp|P30050|RL12_HUMAN 60S ribosomal protein L12 OS=Homo sapiens GN=RPL12 PE=1 SV=1	0.005	15.1515	2	2	2	1	17.8	106.1	83.1	92.6	118.1					1	1	1	1	21
Q96NZ9	Proline-rich acidic protein 1 OS=Homo sapiens GN=PRAP1 PE=1 SV=2	>sp|Q96NZ9|PRAP1_HUMAN Proline-rich acidic protein 1 OS=Homo sapiens GN=PRAP1 PE=1 SV=2	0.005	11.2583	2	2	2	1	17.2	96.9	105.2	93.5	104.4					1	1	1	1	34
P13798	Acylamino-acid-releasing enzyme OS=Homo sapiens GN=APEH PE=1 SV=4	>sp|P13798|ACPH_HUMAN Acylamino-acid-releasing enzyme OS=Homo sapiens GN=APEH PE=1 SV=4	0.005	4.78142	2	2	2	1	81.2	76	68.6	106.2	149.1					1	1	1	1	50
Q93084	Sarcoplasmic/endoplasmic reticulum calcium ATPase 3 OS=Homo sapiens GN=ATP2A3 PE=1 SV=2	>sp|Q93084|AT2A3_HUMAN Sarcoplasmic/endoplasmic reticulum calcium ATPase 3 OS=Homo sapiens GN=ATP2A3 PE=1 SV=2	0.005	2.30105	2	2	2	1	113.9	195.5	81	57.3	66.1					1	1	1	1	47
P17813	Endoglin OS=Homo sapiens GN=ENG PE=1 SV=2	>sp|P17813|EGLN_HUMAN Endoglin OS=Homo sapiens GN=ENG PE=1 SV=2	0.005	2.73556	1	1	1	1	70.5	101.7	89.7	98.6	110.1					1	1	1	1	48
Q7L576	Cytoplasmic FMR1-interacting protein 1 OS=Homo sapiens GN=CYFIP1 PE=1 SV=1	>sp|Q7L576|CYFP1_HUMAN Cytoplasmic FMR1-interacting protein 1 OS=Homo sapiens GN=CYFIP1 PE=1 SV=1	0.005	0.957702	1	1	1	1	145.1													32
Q96F07	Cytoplasmic FMR1-interacting protein 2 OS=Homo sapiens GN=CYFIP2 PE=1 SV=2	>sp|Q96F07|CYFP2_HUMAN Cytoplasmic FMR1-interacting protein 2 OS=Homo sapiens GN=CYFIP2 PE=1 SV=2	0.005	0.938967	1	1	1	1	148.3	96.6	59.5	97.7	146.2					1	1	1	1	32
Q14314	Fibroleukin OS=Homo sapiens GN=FGL2 PE=1 SV=1	>sp|Q14314|FGL2_HUMAN Fibroleukin OS=Homo sapiens GN=FGL2 PE=1 SV=1	0.005	3.41686	2	2	2	1	50.2	99.6	98.2	98.9	103.3	10.94	10.06	0.86	1.82	2	2	2	2	53
Q8TDJ6	DmX-like protein 2 OS=Homo sapiens GN=DMXL2 PE=1 SV=2	>sp|Q8TDJ6|DMXL2_HUMAN DmX-like protein 2 OS=Homo sapiens GN=DMXL2 PE=1 SV=2	0.005	0.230567	1	17	1	1	339.4													510
P45880	Voltage-dependent anion-selective channel protein 2 OS=Homo sapiens GN=VDAC2 PE=1 SV=2	>sp|P45880|VDAC2_HUMAN Voltage-dependent anion-selective channel protein 2 OS=Homo sapiens GN=VDAC2 PE=1 SV=2	0.005	9.52381	2	2	2	1	31.5													43
P15151	Poliovirus receptor OS=Homo sapiens GN=PVR PE=1 SV=2	>sp|P15151|PVR_HUMAN Poliovirus receptor OS=Homo sapiens GN=PVR PE=1 SV=2	0.005	4.79616	2	2	2	1	45.3	114.3	110.1	91.7	83.9	19.4	1.3	11.77	15.28	2	2	2	2	25
Q14525	Keratin, type I cuticular Ha3-II OS=Homo sapiens GN=KRT33B PE=1 SV=3	>sp|Q14525|KT33B_HUMAN Keratin, type I cuticular Ha3-II OS=Homo sapiens GN=KRT33B PE=1 SV=3	0.005	3.9604	2	4	1	1	46.2													60
Q15323	Keratin, type I cuticular Ha1 OS=Homo sapiens GN=KRT31 PE=1 SV=3	>sp|Q15323|K1H1_HUMAN Keratin, type I cuticular Ha1 OS=Homo sapiens GN=KRT31 PE=1 SV=3	0.005	3.84615	2	4	1	1	47.2													60
P07205	Phosphoglycerate kinase 2 OS=Homo sapiens GN=PGK2 PE=1 SV=3	>sp|P07205|PGK2_HUMAN Phosphoglycerate kinase 2 OS=Homo sapiens GN=PGK2 PE=1 SV=3	0.005	3.83693	2	2	2	1	44.8													31
P78417	Glutathione S-transferase omega-1 OS=Homo sapiens GN=GSTO1 PE=1 SV=2	>sp|P78417|GSTO1_HUMAN Glutathione S-transferase omega-1 OS=Homo sapiens GN=GSTO1 PE=1 SV=2	0.005	3.3195	1	1	1	1	27.5	97.4	83.2	91.5	127.9					1	1	1	1	33
Q13310	Polyadenylate-binding protein 4 OS=Homo sapiens GN=PABPC4 PE=1 SV=1	>sp|Q13310|PABP4_HUMAN Polyadenylate-binding protein 4 OS=Homo sapiens GN=PABPC4 PE=1 SV=1	0.005	2.63975	1	1	1	1	70.7													86
P11940	Polyadenylate-binding protein 1 OS=Homo sapiens GN=PABPC1 PE=1 SV=2	>sp|P11940|PABP1_HUMAN Polyadenylate-binding protein 1 OS=Homo sapiens GN=PABPC1 PE=1 SV=2	0.005	2.67296	1	1	1	1	70.6													86
Q07020	60S ribosomal protein L18 OS=Homo sapiens GN=RPL18 PE=1 SV=2	>sp|Q07020|RL18_HUMAN 60S ribosomal protein L18 OS=Homo sapiens GN=RPL18 PE=1 SV=2	0.005	5.31915	1	2	1	1	21.6													20
P35606	Coatomer subunit beta' OS=Homo sapiens GN=COPB2 PE=1 SV=2	>sp|P35606|COPB2_HUMAN Coatomer subunit beta' OS=Homo sapiens GN=COPB2 PE=1 SV=2	0.005	2.09713	2	2	2	1	102.4													68
Q99969	Retinoic acid receptor responder protein 2 OS=Homo sapiens GN=RARRES2 PE=1 SV=1	>sp|Q99969|RARR2_HUMAN Retinoic acid receptor responder protein 2 OS=Homo sapiens GN=RARRES2 PE=1 SV=1	0.005	7.36196	1	1	1	1	18.6	98.7	102.4	104.4	94.6					1	1	1	1	25
P02008	Hemoglobin subunit zeta OS=Homo sapiens GN=HBZ PE=1 SV=2	>sp|P02008|HBAZ_HUMAN Hemoglobin subunit zeta OS=Homo sapiens GN=HBZ PE=1 SV=2	0.005	11.2676	2	5	1	1	15.6	47.3	142.7	90.1	119.9					1	1	1	1	128
P47756	F-actin-capping protein subunit beta OS=Homo sapiens GN=CAPZB PE=1 SV=4	>sp|P47756|CAPZB_HUMAN F-actin-capping protein subunit beta OS=Homo sapiens GN=CAPZB PE=1 SV=4	0.005	11.9134	2	2	2	1	31.3	109.3	102.9	71.3	116.5					1	1	1	1	30
P28070	Proteasome subunit beta type-4 OS=Homo sapiens GN=PSMB4 PE=1 SV=4	>sp|P28070|PSB4_HUMAN Proteasome subunit beta type-4 OS=Homo sapiens GN=PSMB4 PE=1 SV=4	0.005	10.6061	2	2	2	1	29.2	124.1	89.9	86.9	99.2					1	1	1	1	40
P09668	Pro-cathepsin H OS=Homo sapiens GN=CTSH PE=1 SV=4	>sp|P09668|CATH_HUMAN Pro-cathepsin H OS=Homo sapiens GN=CTSH PE=1 SV=4	0.005	3.8806	1	1	1	1	37.4	101.6	108.4	87.8	102.2					1	1	1	1	45
P25787	Proteasome subunit alpha type-2 OS=Homo sapiens GN=PSMA2 PE=1 SV=2	>sp|P25787|PSA2_HUMAN Proteasome subunit alpha type-2 OS=Homo sapiens GN=PSMA2 PE=1 SV=2	0.005	8.97436	2	2	2	1	25.9	90.7	87	86.9	135.5	23.08	6.25	1.06	20.13	2	2	2	2	36
Q13085	Acetyl-CoA carboxylase 1 OS=Homo sapiens GN=ACACA PE=1 SV=2	>sp|Q13085|ACACA_HUMAN Acetyl-CoA carboxylase 1 OS=Homo sapiens GN=ACACA PE=1 SV=2	0.005	0.29838	1	3	1	1	265.4	89.1	70.4	138.7	101.7					1	1	1	1	47
Q9NY84	Vascular non-inflammatory molecule 3 OS=Homo sapiens GN=VNN3 PE=2 SV=2	>sp|Q9NY84|VNN3_HUMAN Vascular non-inflammatory molecule 3 OS=Homo sapiens GN=VNN3 PE=2 SV=2	0.005	2.79441	1	1	1	1	56.1													40
P10619	Lysosomal protective protein OS=Homo sapiens GN=CTSA PE=1 SV=2	>sp|P10619|PPGB_HUMAN Lysosomal protective protein OS=Homo sapiens GN=CTSA PE=1 SV=2	0.005	2.91667	1	1	1	1	54.4	110.4	123.8	81.3	84.6					1	1	1	1	39
P41271	Neuroblastoma suppressor of tumorigenicity 1 OS=Homo sapiens GN=NBL1 PE=1 SV=2	>sp|P41271|NBL1_HUMAN Neuroblastoma suppressor of tumorigenicity 1 OS=Homo sapiens GN=NBL1 PE=1 SV=2	0.005	9.94475	2	2	2	1	19.4	112.9	96.9	86.7	103.5	1.28	9.16	5.4	11.71	2	2	2	2	21
Q00839	Heterogeneous nuclear ribonucleoprotein U OS=Homo sapiens GN=HNRNPU PE=1 SV=6	>sp|Q00839|HNRPU_HUMAN Heterogeneous nuclear ribonucleoprotein U OS=Homo sapiens GN=HNRNPU PE=1 SV=6	0.005	2.42424	2	2	2	1	90.5	110.8	86.5	86.3	116.4					1	1	1	1	23
Q9HCN6	Platelet glycoprotein VI OS=Homo sapiens GN=GP6 PE=1 SV=4	>sp|Q9HCN6|GPVI_HUMAN Platelet glycoprotein VI OS=Homo sapiens GN=GP6 PE=1 SV=4	0.005	5.01475	1	1	1	1	36.8	124.4	100.3	96.8	78.5					1	1	1	1	43
P01700	Ig lambda chain V-I region HA OS=Homo sapiens PE=1 SV=1	>sp|P01700|LV102_HUMAN Ig lambda chain V-I region HA OS=Homo sapiens PE=1 SV=1	0.006	11.6071	1	1	1	1	11.9	86.1	135.4	87.1	91.5					1	1	1	1	56
P04208	Ig lambda chain V-I region WAH OS=Homo sapiens PE=1 SV=1	>sp|P04208|LV106_HUMAN Ig lambda chain V-I region WAH OS=Homo sapiens PE=1 SV=1	0.006	11.9266	1	1	1	1	11.7													56
P28065	Proteasome subunit beta type-9 OS=Homo sapiens GN=PSMB9 PE=1 SV=2	>sp|P28065|PSB9_HUMAN Proteasome subunit beta type-9 OS=Homo sapiens GN=PSMB9 PE=1 SV=2	0.006	9.58904	1	1	1	1	23.3	109.3	89.4	112.2	89.1					1	1	1	1	46
P50395	Rab GDP dissociation inhibitor beta OS=Homo sapiens GN=GDI2 PE=1 SV=2	>sp|P50395|GDIB_HUMAN Rab GDP dissociation inhibitor beta OS=Homo sapiens GN=GDI2 PE=1 SV=2	0.006	6.29213	2	2	2	1	50.6													45
P31150	Rab GDP dissociation inhibitor alpha OS=Homo sapiens GN=GDI1 PE=1 SV=2	>sp|P31150|GDIA_HUMAN Rab GDP dissociation inhibitor alpha OS=Homo sapiens GN=GDI1 PE=1 SV=2	0.006	6.26398	2	2	2	1	50.6													45
P04843	Dolichyl-diphosphooligosaccharide--protein glycosyltransferase subunit 1 OS=Homo sapiens GN=RPN1 PE=1 SV=1	>sp|P04843|RPN1_HUMAN Dolichyl-diphosphooligosaccharide--protein glycosyltransferase subunit 1 OS=Homo sapiens GN=RPN1 PE=1 SV=1	0.006	3.45964	2	2	2	1	68.5	120.3	84.6	82.5	112.6					1	1	1	1	39
Q9UEW3	Macrophage receptor MARCO OS=Homo sapiens GN=MARCO PE=1 SV=1	>sp|Q9UEW3|MARCO_HUMAN Macrophage receptor MARCO OS=Homo sapiens GN=MARCO PE=1 SV=1	0.006	3.07692	1	1	1	1	52.6	129.2	109.8	82.6	78.4					1	1	1	1	35
O75367	Core histone macro-H2A.1 OS=Homo sapiens GN=H2AFY PE=1 SV=4	>sp|O75367|H2AY_HUMAN Core histone macro-H2A.1 OS=Homo sapiens GN=H2AFY PE=1 SV=4	0.006	4.03226	1	1	1	1	39.6													30
P01602	Ig heavy chain V-I region 5 (Fragment) OS=Homo sapiens GN=IGKV1-5 PE=4 SV=2	>sp|P01602|KV110_HUMAN Ig heavy chain V-I region 5 (Fragment) OS=Homo sapiens GN=IGKV1-5 PE=4 SV=2	0.006	9.40171	1	1	1	1	12.8													32
P11215	Integrin alpha-M OS=Homo sapiens GN=ITGAM PE=1 SV=2	>sp|P11215|ITAM_HUMAN Integrin alpha-M OS=Homo sapiens GN=ITGAM PE=1 SV=2	0.006	1.30208	1	1	1	1	127.1	146	82	87.1	84.9					1	1	1	1	52
P20337	Ras-related protein Rab-3B OS=Homo sapiens GN=RAB3B PE=1 SV=2	>sp|P20337|RAB3B_HUMAN Ras-related protein Rab-3B OS=Homo sapiens GN=RAB3B PE=1 SV=2	0.006	8.6758	2	2	1	1	24.7													74
Q9UKY3	Putative inactive carboxylesterase 4 OS=Homo sapiens GN=CES1P1 PE=5 SV=2	>sp|Q9UKY3|CES1P_HUMAN Putative inactive carboxylesterase 4 OS=Homo sapiens GN=CES1P1 PE=5 SV=2	0.006	5.22648	1	1	1	1	30.7													50
Q9UBR2	Cathepsin Z OS=Homo sapiens GN=CTSZ PE=1 SV=1	>sp|Q9UBR2|CATZ_HUMAN Cathepsin Z OS=Homo sapiens GN=CTSZ PE=1 SV=1	0.006	6.27063	2	2	2	1	33.8	110.3	105.4	86.8	97.5	1.38	0.17	6.62	4.15	2	2	2	2	36
O00462	Beta-mannosidase OS=Homo sapiens GN=MANBA PE=2 SV=3	>sp|O00462|MANBA_HUMAN Beta-mannosidase OS=Homo sapiens GN=MANBA PE=2 SV=3	0.006	3.52673	2	2	2	1	100.8	108.8	95.3	97.3	98.6	4.07	0.04	5.97	10.41	2	2	2	2	39
P51659	Peroxisomal multifunctional enzyme type 2 OS=Homo sapiens GN=HSD17B4 PE=1 SV=3	>sp|P51659|DHB4_HUMAN Peroxisomal multifunctional enzyme type 2 OS=Homo sapiens GN=HSD17B4 PE=1 SV=3	0.006	3.26087	2	2	2	1	79.6	102.1	97.9	99.8	100.2					1	1	1	1	35
P61604	10 kDa heat shock protein, mitochondrial OS=Homo sapiens GN=HSPE1 PE=1 SV=2	>sp|P61604|CH10_HUMAN 10 kDa heat shock protein, mitochondrial OS=Homo sapiens GN=HSPE1 PE=1 SV=2	0.006	25.4902	2	2	2	1	10.9	110.5	84.1	80	125.4					1	1	1	1	0
Q02818	Nucleobindin-1 OS=Homo sapiens GN=NUCB1 PE=1 SV=4	>sp|Q02818|NUCB1_HUMAN Nucleobindin-1 OS=Homo sapiens GN=NUCB1 PE=1 SV=4	0.006	5.85683	2	2	2	1	53.8	124.3	111.9	65.3	98.5	16.67	22.9	36.56	22.82	2	2	2	2	16
O95998	Interleukin-18-binding protein OS=Homo sapiens GN=IL18BP PE=1 SV=2	>sp|O95998|I18BP_HUMAN Interleukin-18-binding protein OS=Homo sapiens GN=IL18BP PE=1 SV=2	0.006	4.63918	1	1	1	1	21.1	77.1	99.7	97.3	125.9					1	1	1	1	36
P04424	Argininosuccinate lyase OS=Homo sapiens GN=ASL PE=1 SV=4	>sp|P04424|ARLY_HUMAN Argininosuccinate lyase OS=Homo sapiens GN=ASL PE=1 SV=4	0.006	2.58621	1	1	1	1	51.6	103.7	96.3	99.5	100.5					1	1	1	1	33
O60462	Neuropilin-2 OS=Homo sapiens GN=NRP2 PE=1 SV=2	>sp|O60462|NRP2_HUMAN Neuropilin-2 OS=Homo sapiens GN=NRP2 PE=1 SV=2	0.006	1.9334	2	2	2	1	104.8	119.8	116	76.7	87.5					1	1	1	1	20
Q9UBX7	Kallikrein-11 OS=Homo sapiens GN=KLK11 PE=1 SV=2	>sp|Q9UBX7|KLK11_HUMAN Kallikrein-11 OS=Homo sapiens GN=KLK11 PE=1 SV=2	0.006	2.48227	1	2	1	1	31	131	105.4	78.3	85.3					1	1	1	1	53
Q96CV9	Optineurin OS=Homo sapiens GN=OPTN PE=1 SV=2	>sp|Q96CV9|OPTN_HUMAN Optineurin OS=Homo sapiens GN=OPTN PE=1 SV=2	0.006	1.21317	1	4	1	1	65.9													0
P09110	3-ketoacyl-CoA thiolase, peroxisomal OS=Homo sapiens GN=ACAA1 PE=1 SV=2	>sp|P09110|THIK_HUMAN 3-ketoacyl-CoA thiolase, peroxisomal OS=Homo sapiens GN=ACAA1 PE=1 SV=2	0.006	4.00943	1	1	1	1	44.3	122.8	95.3	85.5	96.4					1	1	1	1	44
Q92499	ATP-dependent RNA helicase DDX1 OS=Homo sapiens GN=DDX1 PE=1 SV=2	>sp|Q92499|DDX1_HUMAN ATP-dependent RNA helicase DDX1 OS=Homo sapiens GN=DDX1 PE=1 SV=2	0.006	2.16216	1	1	1	1	82.4	98.8	100.4	105.9	94.9					1	1	1	1	49
P62277	40S ribosomal protein S13 OS=Homo sapiens GN=RPS13 PE=1 SV=2	>sp|P62277|RS13_HUMAN 40S ribosomal protein S13 OS=Homo sapiens GN=RPS13 PE=1 SV=2	0.006	13.245	2	2	2	1	17.2													52
P12821	Angiotensin-converting enzyme OS=Homo sapiens GN=ACE PE=1 SV=1	>sp|P12821|ACE_HUMAN Angiotensin-converting enzyme OS=Homo sapiens GN=ACE PE=1 SV=1	0.006	1.37825	2	2	2	1	149.6	101.6	100.7	98.2	99.4	14.25	9.37	9.61	4.42	2	2	2	2	29
P13987	CD59 glycoprotein OS=Homo sapiens GN=CD59 PE=1 SV=1	>sp|P13987|CD59_HUMAN CD59 glycoprotein OS=Homo sapiens GN=CD59 PE=1 SV=1	0.006	6.25	1	2	1	1	14.2	91.4	97.6	97.6	113.4					1	1	1	1	35
P22695	Cytochrome b-c1 complex subunit 2, mitochondrial OS=Homo sapiens GN=UQCRC2 PE=1 SV=3	>sp|P22695|QCR2_HUMAN Cytochrome b-c1 complex subunit 2, mitochondrial OS=Homo sapiens GN=UQCRC2 PE=1 SV=3	0.006	3.09051	1	1	1	1	48.4													46
P15924	Desmoplakin OS=Homo sapiens GN=DSP PE=1 SV=3	>sp|P15924|DESP_HUMAN Desmoplakin OS=Homo sapiens GN=DSP PE=1 SV=3	0.006	0.696621	2	2	2	1	331.6													39
P08174	Complement decay-accelerating factor OS=Homo sapiens GN=CD55 PE=1 SV=4	>sp|P08174|DAF_HUMAN Complement decay-accelerating factor OS=Homo sapiens GN=CD55 PE=1 SV=4	0.006	4.19948	2	2	2	1	41.4	109.1	91.5	89.3	110.1	16.9	5.49	11.02	3.25	2	2	2	2	37
P57737	Coronin-7 OS=Homo sapiens GN=CORO7 PE=1 SV=2	>sp|P57737|CORO7_HUMAN Coronin-7 OS=Homo sapiens GN=CORO7 PE=1 SV=2	0.008	2.05405	1	1	1	1	100.5	92.4	160.6	71.8	75.2					1	1	1	1	29
Q9Y6Z7	Collectin-10 OS=Homo sapiens GN=COLEC10 PE=2 SV=2	>sp|Q9Y6Z7|COL10_HUMAN Collectin-10 OS=Homo sapiens GN=COLEC10 PE=2 SV=2	0.008	3.61011	1	1	1	1	30.7	109.4	93.4	101.7	95.4					1	1	1	1	37
P62899	60S ribosomal protein L31 OS=Homo sapiens GN=RPL31 PE=1 SV=1	>sp|P62899|RL31_HUMAN 60S ribosomal protein L31 OS=Homo sapiens GN=RPL31 PE=1 SV=1	0.008	14.4	2	2	2	1	14.5	86.9	67	119.7	126.4					1	1	1	1	29
P11310	Medium-chain specific acyl-CoA dehydrogenase, mitochondrial OS=Homo sapiens GN=ACADM PE=1 SV=1	>sp|P11310|ACADM_HUMAN Medium-chain specific acyl-CoA dehydrogenase, mitochondrial OS=Homo sapiens GN=ACADM PE=1 SV=1	0.008	3.56295	1	1	1	1	46.6	108.4	81.5	96.7	113.4					1	1	1	1	33
Q8WVM8	Sec1 family domain-containing protein 1 OS=Homo sapiens GN=SCFD1 PE=1 SV=4	>sp|Q8WVM8|SCFD1_HUMAN Sec1 family domain-containing protein 1 OS=Homo sapiens GN=SCFD1 PE=1 SV=4	0.008	2.33645	1	1	1	1	72.3													45
Q7Z4W1	L-xylulose reductase OS=Homo sapiens GN=DCXR PE=1 SV=2	>sp|Q7Z4W1|DCXR_HUMAN L-xylulose reductase OS=Homo sapiens GN=DCXR PE=1 SV=2	0.008	7.37705	2	2	2	1	25.9	116.8	114.9	68.1	100.2					1	1	1	1	34
P06318	Ig lambda chain V-VI region WLT OS=Homo sapiens PE=1 SV=1	>sp|P06318|LV604_HUMAN Ig lambda chain V-VI region WLT OS=Homo sapiens PE=1 SV=1	0.008	18.018	1	1	1	1	12													43
P06319	Ig lambda chain V-VI region EB4 OS=Homo sapiens PE=2 SV=1	>sp|P06319|LV605_HUMAN Ig lambda chain V-VI region EB4 OS=Homo sapiens PE=2 SV=1	0.008	15.2672	1	1	1	1	14.1	111.8	104.6	86.2	97.4					1	1	1	1	43
Q9BYE9	Cadherin-related family member 2 OS=Homo sapiens GN=CDHR2 PE=1 SV=2	>sp|Q9BYE9|CDHR2_HUMAN Cadherin-related family member 2 OS=Homo sapiens GN=CDHR2 PE=1 SV=2	0.008	1.83206	2	2	2	1	141.5	87.8	95.7	77	139.5	7.17	7.7	6.8	2.97	2	2	2	2	41
P30530	Tyrosine-protein kinase receptor UFO OS=Homo sapiens GN=AXL PE=1 SV=3	>sp|P30530|UFO_HUMAN Tyrosine-protein kinase receptor UFO OS=Homo sapiens GN=AXL PE=1 SV=3	0.009	1.34228	1	1	1	1	98.3	119.1	107.3	81.5	92.1					1	1	1	1	77
Q14118	Dystroglycan OS=Homo sapiens GN=DAG1 PE=1 SV=2	>sp|Q14118|DAG1_HUMAN Dystroglycan OS=Homo sapiens GN=DAG1 PE=1 SV=2	0.009	1.78771	1	1	1	1	97.4	99.4	95.1	89.3	116.2					1	1	1	1	47
Q5D862	Filaggrin-2 OS=Homo sapiens GN=FLG2 PE=1 SV=1	>sp|Q5D862|FILA2_HUMAN Filaggrin-2 OS=Homo sapiens GN=FLG2 PE=1 SV=1	0.009	1.422	2	2	2	1	247.9													16
Q6KB66	Keratin, type II cytoskeletal 80 OS=Homo sapiens GN=KRT80 PE=1 SV=2	>sp|Q6KB66|K2C80_HUMAN Keratin, type II cytoskeletal 80 OS=Homo sapiens GN=KRT80 PE=1 SV=2	0.009	2.43363	1	1	1	1	50.5													45
O00194	Ras-related protein Rab-27B OS=Homo sapiens GN=RAB27B PE=1 SV=4	>sp|O00194|RB27B_HUMAN Ras-related protein Rab-27B OS=Homo sapiens GN=RAB27B PE=1 SV=4	0.009	3.66972	1	2	1	1	24.6													40
O43760	Synaptogyrin-2 OS=Homo sapiens GN=SYNGR2 PE=1 SV=1	>sp|O43760|SNG2_HUMAN Synaptogyrin-2 OS=Homo sapiens GN=SYNGR2 PE=1 SV=1	0.009	4.46429	1	2	1	1	24.8	113.6	72.6	105.7	108.2					1	1	1	1	28
P50991	T-complex protein 1 subunit delta OS=Homo sapiens GN=CCT4 PE=1 SV=4	>sp|P50991|TCPD_HUMAN T-complex protein 1 subunit delta OS=Homo sapiens GN=CCT4 PE=1 SV=4	0.009	4.08163	2	4	2	1	57.9	128.5	92.6	81.1	97.8					1	1	1	1	38
P06576	ATP synthase subunit beta, mitochondrial OS=Homo sapiens GN=ATP5B PE=1 SV=3	>sp|P06576|ATPB_HUMAN ATP synthase subunit beta, mitochondrial OS=Homo sapiens GN=ATP5B PE=1 SV=3	0.009	2.83554	1	1	1	1	56.5													28
P00488	Coagulation factor XIII A chain OS=Homo sapiens GN=F13A1 PE=1 SV=4	>sp|P00488|F13A_HUMAN Coagulation factor XIII A chain OS=Homo sapiens GN=F13A1 PE=1 SV=4	0.01	1.63934	1	1	1	1	83.2													47
P02545	Prelamin-A/C OS=Homo sapiens GN=LMNA PE=1 SV=1	>sp|P02545|LMNA_HUMAN Prelamin-A/C OS=Homo sapiens GN=LMNA PE=1 SV=1	0.01	3.76506	1	1	1	1	74.1	105.5	81	107.2	106.2					1	1	1	1	17
Q8WZ75	Roundabout homolog 4 OS=Homo sapiens GN=ROBO4 PE=1 SV=1	>sp|Q8WZ75|ROBO4_HUMAN Roundabout homolog 4 OS=Homo sapiens GN=ROBO4 PE=1 SV=1	0.01	1.09235	1	1	1	1	107.4													0
Q15223	Nectin-1 OS=Homo sapiens GN=PVRL1 PE=1 SV=3	>sp|Q15223|PVRL1_HUMAN Nectin-1 OS=Homo sapiens GN=PVRL1 PE=1 SV=3	0.01	1.54739	1	1	1	1	57.1	98.1	111.3	97.2	93.4					1	1	1	1	47
P46781	40S ribosomal protein S9 OS=Homo sapiens GN=RPS9 PE=1 SV=3	>sp|P46781|RS9_HUMAN 40S ribosomal protein S9 OS=Homo sapiens GN=RPS9 PE=1 SV=3	0.01	10.3093	2	3	2	1	22.6	75.7	90.9	117.9	115.5					1	1	1	1	44
Q9BY67	Cell adhesion molecule 1 OS=Homo sapiens GN=CADM1 PE=1 SV=2	>sp|Q9BY67|CADM1_HUMAN Cell adhesion molecule 1 OS=Homo sapiens GN=CADM1 PE=1 SV=2	0.01	2.94118	1	1	1	1	48.5	99.6	91.3	105.3	103.8					1	1	1	1	45
Q9UBG0	C-type mannose receptor 2 OS=Homo sapiens GN=MRC2 PE=1 SV=2	>sp|Q9UBG0|MRC2_HUMAN C-type mannose receptor 2 OS=Homo sapiens GN=MRC2 PE=1 SV=2	0.01	1.41988	1	1	1	1	166.6													36
Q96AP7	Endothelial cell-selective adhesion molecule OS=Homo sapiens GN=ESAM PE=1 SV=1	>sp|Q96AP7|ESAM_HUMAN Endothelial cell-selective adhesion molecule OS=Homo sapiens GN=ESAM PE=1 SV=1	0.01	2.82051	1	1	1	1	41.2													19
P46531	Neurogenic locus notch homolog protein 1 OS=Homo sapiens GN=NOTCH1 PE=1 SV=4	>sp|P46531|NOTC1_HUMAN Neurogenic locus notch homolog protein 1 OS=Homo sapiens GN=NOTCH1 PE=1 SV=4	0.01	0.469667	1	1	1	1	272.3													26
P08833	Insulin-like growth factor-binding protein 1 OS=Homo sapiens GN=IGFBP1 PE=1 SV=1	>sp|P08833|IBP1_HUMAN Insulin-like growth factor-binding protein 1 OS=Homo sapiens GN=IGFBP1 PE=1 SV=1	0.01	6.17761	1	1	1	1	27.9													28
P11766	Alcohol dehydrogenase class-3 OS=Homo sapiens GN=ADH5 PE=1 SV=4	>sp|P11766|ADHX_HUMAN Alcohol dehydrogenase class-3 OS=Homo sapiens GN=ADH5 PE=1 SV=4	0.01	5.34759	1	1	1	1	39.7	124.7	80.4	86.4	108.6					1	1	1	1	76
Q8WUD1	Ras-related protein Rab-2B OS=Homo sapiens GN=RAB2B PE=1 SV=1	>sp|Q8WUD1|RAB2B_HUMAN Ras-related protein Rab-2B OS=Homo sapiens GN=RAB2B PE=1 SV=1	0.01	6.01852	1	1	1	1	24.2													35
P61019	Ras-related protein Rab-2A OS=Homo sapiens GN=RAB2A PE=1 SV=1	>sp|P61019|RAB2A_HUMAN Ras-related protein Rab-2A OS=Homo sapiens GN=RAB2A PE=1 SV=1	0.01	6.13208	1	1	1	1	23.5													35
P59665	Neutrophil defensin 1 OS=Homo sapiens GN=DEFA1 PE=1 SV=1	>sp|P59665|DEF1_HUMAN Neutrophil defensin 1 OS=Homo sapiens GN=DEFA1 PE=1 SV=1	0.01	9.57447	1	2	1	1	10.2	97.1	112.2	89.1	101.6					1	1	1	1	17
P59666	Neutrophil defensin 3 OS=Homo sapiens GN=DEFA3 PE=1 SV=1	>sp|P59666|DEF3_HUMAN Neutrophil defensin 3 OS=Homo sapiens GN=DEFA3 PE=1 SV=1	0.01	9.57447	1	2	1	1	10.2													17
P62714	Serine/threonine-protein phosphatase 2A catalytic subunit beta isoform OS=Homo sapiens GN=PPP2CB PE=1 SV=1	>sp|P62714|PP2AB_HUMAN Serine/threonine-protein phosphatase 2A catalytic subunit beta isoform OS=Homo sapiens GN=PPP2CB PE=1 SV=1	0.01	4.53074	1	1	1	1	35.6													52
P60510	Serine/threonine-protein phosphatase 4 catalytic subunit OS=Homo sapiens GN=PPP4C PE=1 SV=1	>sp|P60510|PP4C_HUMAN Serine/threonine-protein phosphatase 4 catalytic subunit OS=Homo sapiens GN=PPP4C PE=1 SV=1	0.01	4.56026	1	1	1	1	35.1													52
P67775	Serine/threonine-protein phosphatase 2A catalytic subunit alpha isoform OS=Homo sapiens GN=PPP2CA PE=1 SV=1	>sp|P67775|PP2AA_HUMAN Serine/threonine-protein phosphatase 2A catalytic subunit alpha isoform OS=Homo sapiens GN=PPP2CA PE=1 SV=1	0.01	4.53074	1	1	1	1	35.6													52
O60341	Lysine-specific histone demethylase 1A OS=Homo sapiens GN=KDM1A PE=1 SV=2	>sp|O60341|KDM1A_HUMAN Lysine-specific histone demethylase 1A OS=Homo sapiens GN=KDM1A PE=1 SV=2	0.01	1.76056	1	1	1	1	92.8	102.4	77	100.6	119.9					1	1	1	1	51
P31930	Cytochrome b-c1 complex subunit 1, mitochondrial OS=Homo sapiens GN=UQCRC1 PE=1 SV=3	>sp|P31930|QCR1_HUMAN Cytochrome b-c1 complex subunit 1, mitochondrial OS=Homo sapiens GN=UQCRC1 PE=1 SV=3	0.01	2.5	1	1	1	1	52.6													68
P01034	Cystatin-C OS=Homo sapiens GN=CST3 PE=1 SV=1	>sp|P01034|CYTC_HUMAN Cystatin-C OS=Homo sapiens GN=CST3 PE=1 SV=1	0.01	7.53425	1	1	1	1	15.8	86.2	88.2	110.6	115					1	1	1	1	41
Q03252	Lamin-B2 OS=Homo sapiens GN=LMNB2 PE=1 SV=4	>sp|Q03252|LMNB2_HUMAN Lamin-B2 OS=Homo sapiens GN=LMNB2 PE=1 SV=4	0.01	4.03226	1	1	1	1	69.9	106.9	98.7	92.8	101.5					1	1	1	1	27
Q12884	Prolyl endopeptidase FAP OS=Homo sapiens GN=FAP PE=1 SV=5	>sp|Q12884|SEPR_HUMAN Prolyl endopeptidase FAP OS=Homo sapiens GN=FAP PE=1 SV=5	0.01	1.84211	2	2	1	1	87.7													48
O95810	Serum deprivation-response protein OS=Homo sapiens GN=SDPR PE=1 SV=3	>sp|O95810|SDPR_HUMAN Serum deprivation-response protein OS=Homo sapiens GN=SDPR PE=1 SV=3	0.01	4	2	2	2	1	47.1	216.7	51.5	57.5	74.3					1	1	1	1	31
O14818	Proteasome subunit alpha type-7 OS=Homo sapiens GN=PSMA7 PE=1 SV=1	>sp|O14818|PSA7_HUMAN Proteasome subunit alpha type-7 OS=Homo sapiens GN=PSMA7 PE=1 SV=1	0.01	8.87097	1	1	1	1	27.9													22
Q8TAA3	Proteasome subunit alpha type-7-like OS=Homo sapiens GN=PSMA8 PE=2 SV=3	>sp|Q8TAA3|PSA7L_HUMAN Proteasome subunit alpha type-7-like OS=Homo sapiens GN=PSMA8 PE=2 SV=3	0.01	8.59375	1	1	1	1	28.5													22
P35237	Serpin B6 OS=Homo sapiens GN=SERPINB6 PE=1 SV=3	>sp|P35237|SPB6_HUMAN Serpin B6 OS=Homo sapiens GN=SERPINB6 PE=1 SV=3	0.01	2.65957	1	1	1	1	42.6													46
Q00610	Clathrin heavy chain 1 OS=Homo sapiens GN=CLTC PE=1 SV=5	>sp|Q00610|CLH1_HUMAN Clathrin heavy chain 1 OS=Homo sapiens GN=CLTC PE=1 SV=5	0.01	1.43284	1	2	1	1	191.5	144.6	102.5	74.8	78.1					1	1	1	1	27
P01137	Transforming growth factor beta-1 OS=Homo sapiens GN=TGFB1 PE=1 SV=2	>sp|P01137|TGFB1_HUMAN Transforming growth factor beta-1 OS=Homo sapiens GN=TGFB1 PE=1 SV=2	0.01	5.38462	2	2	2	1	44.3	134.5	92	75.3	98.2					1	1	1	1	0
P56537	Eukaryotic translation initiation factor 6 OS=Homo sapiens GN=EIF6 PE=1 SV=1	>sp|P56537|IF6_HUMAN Eukaryotic translation initiation factor 6 OS=Homo sapiens GN=EIF6 PE=1 SV=1	0.01	7.34694	1	1	1	1	26.6													34
O60361	Putative nucleoside diphosphate kinase OS=Homo sapiens GN=NME2P1 PE=5 SV=1	>sp|O60361|NDK8_HUMAN Putative nucleoside diphosphate kinase OS=Homo sapiens GN=NME2P1 PE=5 SV=1	0.01	12.4088	1	1	1	1	15.5													45
Q13508	Ecto-ADP-ribosyltransferase 3 OS=Homo sapiens GN=ART3 PE=1 SV=2	>sp|Q13508|NAR3_HUMAN Ecto-ADP-ribosyltransferase 3 OS=Homo sapiens GN=ART3 PE=1 SV=2	0.01	4.11311	1	1	1	1	43.9	98.7	103.6	92.2	105.5					1	1	1	1	35
P15291	Beta-1,4-galactosyltransferase 1 OS=Homo sapiens GN=B4GALT1 PE=1 SV=5	>sp|P15291|B4GT1_HUMAN Beta-1,4-galactosyltransferase 1 OS=Homo sapiens GN=B4GALT1 PE=1 SV=5	0.01	4.77387	2	2	2	1	43.9	80.4	103.3	109.3	107					1	1	1	1	24
P08567	Pleckstrin OS=Homo sapiens GN=PLEK PE=1 SV=3	>sp|P08567|PLEK_HUMAN Pleckstrin OS=Homo sapiens GN=PLEK PE=1 SV=3	0.01	3.71429	1	1	1	1	40.1	81.7	74.4	75.8	168.1					1	1	1	1	23
P30613	Pyruvate kinase PKLR OS=Homo sapiens GN=PKLR PE=1 SV=2	>sp|P30613|KPYR_HUMAN Pyruvate kinase PKLR OS=Homo sapiens GN=PKLR PE=1 SV=2	0.01	1.91638	1	1	1	1	61.8													44
P52907	F-actin-capping protein subunit alpha-1 OS=Homo sapiens GN=CAPZA1 PE=1 SV=3	>sp|P52907|CAZA1_HUMAN F-actin-capping protein subunit alpha-1 OS=Homo sapiens GN=CAPZA1 PE=1 SV=3	0.01	11.1888	2	2	2	1	32.9	113.9	88.7	107.5	89.9					1	1	1	1	26
P13611	Versican core protein OS=Homo sapiens GN=VCAN PE=1 SV=3	>sp|P13611|CSPG2_HUMAN Versican core protein OS=Homo sapiens GN=VCAN PE=1 SV=3	0.01	0.559482	2	2	2	1	372.6	106.6	90.2	95.7	107.6	15.53	6.05	4.1	13.96	2	2	2	2	23
P02679	Fibrinogen gamma chain OS=Homo sapiens GN=FGG PE=1 SV=3	>sp|P02679|FIBG_HUMAN Fibrinogen gamma chain OS=Homo sapiens GN=FGG PE=1 SV=3	0.01	5.29801	1	1	1	1	51.5	107.5	104.3	93.1	95.1					1	1	1	1	31

## Sheet: Supplementary Table S2 Proteins
#The alignment result of Partek. We used Partek to compare protein abundances between CAL+ and CAL- samples. Based on p<0.05 criteria, 36 proteins were significantly differentially abundant between CAL+ and CAL- samples.
Protein	p-value (CAL+ vs. CAL-)	Mean ratio (CAL+ vs. CAL-)	Fold-Change (CAL+ vs. CAL-) (Description)
EPX	0.00937155	0.415428	CAL+ down vs CAL-
COL1A1	0.0318398	0.669449	CAL+ down vs CAL-
MMP9	0.0204445	0.690617	CAL+ down vs CAL-
NRP2	0.0246282	0.696353	CAL+ down vs CAL-
CTSA	0.0384849	0.708369	CAL+ down vs CAL-
GPLD1	0.00111309	0.773836	CAL+ down vs CAL-
PVR	0.0314104	0.782531	CAL+ down vs CAL-
PPBP	0.0337181	0.785714	CAL+ down vs CAL-
A1BG	0.0180835	0.80018	CAL+ down vs CAL-
ADGRF5	0.0368907	0.805869	CAL+ down vs CAL-
CP	0.0144275	0.809136	CAL+ down vs CAL-
GPR126	0.0495482	0.810774	CAL+ down vs CAL-
A2M	0.0297784	0.826484	CAL+ down vs CAL-
ITIH1	0.0157038	0.83908	CAL+ down vs CAL-
CPN2	0.00707332	0.846722	CAL+ down vs CAL-
CSF1R	0.0230201	0.876642	CAL+ down vs CAL-
ITIH2	0.0327295	0.877053	CAL+ down vs CAL-
FGG	0.0246268	0.888574	CAL+ down vs CAL-
ITIH3	0.0162998	0.911132	CAL+ down vs CAL-
KNG1	0.0143665	0.913397	CAL+ down vs CAL-
H6PD	0.0411189	0.946472	CAL+ down vs CAL-
HPX	0.0132672	0.952172	CAL+ down vs CAL-
C4BPB	0.00539023	0.955501	CAL+ down vs CAL-
EEF1A1	0.0024325	1.06612	CAL+ up vs CAL-
GOLM1	0.0171905	1.09806	CAL+ up vs CAL-
C1QC	0.0351124	1.19123	CAL+ up vs CAL-
NEO1	0.0105884	1.21117	CAL+ up vs CAL-
FERMT3	0.00449315	1.21361	CAL+ up vs CAL-
HNRNPK	0.0455736	1.24215	CAL+ up vs CAL-
CST3	0.00879376	1.29358	CAL+ up vs CAL-
C1QB	0.0333675	1.30075	CAL+ up vs CAL-
KRT73	0.0485284	1.39664	CAL+ up vs CAL-
RPS9	0.0491852	1.40096	CAL+ up vs CAL-
PARK7	0.0134553	1.49221	CAL+ up vs CAL-
RPL31	0.0481503	1.59909	CAL+ up vs CAL-
FOLR3	0.00606873	5.51466	CAL+ up vs CAL-
